# Supplementary material for: Skeletal muscle-secreted DLPC orchestrates systemic energy homeostasis by enhancing adipose browning
Source: Nat Commun. 2023 Nov 30;14:7916. doi: 10.1038/s41467-023-43402-z (PMC10689447; doi:10.1038/s41467-023-43402-z)
Supplement: Supplementary file 4 — Supplementary Data1. Conditional medium metabolomics [file 41467_2023_43402_MOESM4_ESM.xlsx]

## Sheet: SD-CM
Metabolite class	ID	Retention time	polarity	theoretical m/z	experimental m/z	molecular formula	level of identification	HMDB IDs	WT SD								MyoD-KO SD
Acyl carnitine	Acetyl-carnitine	2.34	RPPOS	204.123	204.123	C9H17NO4	1	HMDB0000201	4.31294e+07	3.08495e+07	2.54402e+07	3.95379e+07	6.6376e+07	6.48141e+07	1.55174e+07	2.96863e+07	2.44937e+07	3.5776e+07	7.21614e+06	1.4471e+07	8.07387e+06	7.67928e+06
Acyl carnitine	Guanine	4.39	RPPOS	152.057	152.056	C5H5N5O	1	HMDB0000132	1.15581e+07	1.24231e+07	1.48821e+07	1.93409e+07	1.11534e+07	1.34716e+07	1.22943e+07	1.81113e+07	1.63419e+07	1.9841e+07	1.03658e+07	1.79318e+07	1.1603e+07	1.20763e+07
Acyl carnitine	Pantothenic acid	4.85	RPPOS	220.118	220.117	C9H17NO5	1	HMDB0000210	2.52663e+08	2.63563e+08	1.96585e+08	2.06055e+08	2.4033e+08	2.44641e+08	2.52096e+08	2.47126e+08	2.14694e+08	2.38264e+08	2.16739e+08	2.49213e+08	1.9559e+08	2.39953e+08
Acyl carnitine	Isobutyryl carnitine	5.36	RPPOS	232.154	232.154	C11H21NO4	2	HMDB0000736	1.46108e+06	713403	618983	937016	2.4222e+07	2.50685e+07	297386	367376	569611	859105	178498	555571	140375	171144
Acyl carnitine	N-Acetyl-L-Tyrosine	7.02	RPPOS	224.092	224.091	C11H13NO4	2	HMDB0000866	122617	144561	90405.4	120645	244492	246866	205581	149596	126956	141779	247115	196874	168145	225961
Acyl carnitine	Tiglylcarnitine	5.84	RPPOS	244.154	244.153	C12H21NO4	2	HMDB0002366	432242	326017	140795	457993	937384	905983	97880.5	192362	123538	211844	56049.2	85779.9	34068.3	56991.9
Acyl carnitine	Isovalerylcarnitine	5.3	RPPOS	246.17	246.169	C12H23NO4	2	HMDB0000688	4.05903e+06	1.95932e+06	1.95739e+06	2.10844e+06	1.24037e+07	1.2432e+07	654360	785241	1.49195e+06	2.43808e+06	296373	1.88651e+06	312989	337759
Acyl carnitine	Phe Phe	6.85	RPPOS	313.155	313.154	C18H20N2O3	1	HMDB0013302	5.78749e+06	4.88552e+06	2.83646e+06	3.37918e+06	5.61751e+06	4.88425e+06	2.15322e+06	3.50796e+06	2.40412e+06	4.26667e+06	918113	2.44395e+06	1.38542e+06	1.76487e+06
Amine	Hexanoylcarnitine	7.01	RPPOS	260.186	260.185	C13H25NO4	2	HMDB0000756	3.01548e+06	2.48112e+06	2.20463e+06	3.45894e+06	1.05308e+07	1.01651e+07	1.08589e+06	2.39655e+06	1.432e+06	2.15742e+06	681959	1.57128e+06	716747	843288
Amine	Sphinganine	8.09	RPPOS	302.305	302.305	C18H39NO2	2	HMDB0000269	5.17192e+08	4.64614e+08	4.23124e+08	4.34146e+08	4.9669e+08	5.08586e+08	4.63706e+08	4.56885e+08	5.23236e+08	4.56714e+08	4.39708e+08	4.42397e+08	4.49027e+08	4.47857e+08
Amino Acid	Lysine	1.15	RPPOS	147.113	147.113	C6H14N2O2	1	HMDB0000182	1.72071e+07	1.67431e+07	1.15828e+07	1.13479e+07	1.50514e+07	1.50542e+07	1.25857e+07	1.37328e+07	1.27902e+07	1.38165e+07	1.12478e+07	1.27838e+07	8.56877e+06	1.1071e+07
Amino Acid	Arginine	1.29	RPPOS	175.119	175.119	C6H14N4O2	1	HMDB0000517	9.1515e+07	9.66835e+07	6.35179e+07	6.36165e+07	8.4882e+07	8.99112e+07	7.81833e+07	7.90036e+07	6.89998e+07	8.15628e+07	6.41661e+07	7.39352e+07	5.16068e+07	6.76327e+07
Amino Acid	Serine	1.3	RPPOS	106.05	106.05	C3H7NO3	1	HMDB0000187	3.74116e+06	3.21124e+06	2.76015e+06	2.5076e+06	3.16057e+06	3.35943e+06	2.32245e+06	2.68089e+06	2.80555e+06	3.23086e+06	2.21236e+06	2.91726e+06	2.00986e+06	2.39947e+06
Amino Acid	Histidine	1.29	RPPOS	156.077	156.076	C6H9N3O2	1	HMDB0000177	1.93942e+07	2.09492e+07	1.38119e+07	1.42451e+07	2.04737e+07	2.18652e+07	1.75161e+07	1.75698e+07	1.54312e+07	1.86735e+07	1.51577e+07	1.74732e+07	1.26357e+07	1.67263e+07
Amino Acid	Taurine	1.34	RPPOS	126.022	126.022	C2H7NO3S	1	HMDB0000251	1.44545e+07	8.93599e+06	9.36632e+06	9.36815e+06	8.4315e+06	9.3633e+06	3.99683e+06	7.63755e+06	5.44547e+06	8.21527e+06	1.58596e+06	4.84408e+06	1.91789e+06	1.91623e+06
Amino Acid	Aspartate	1.33	RPPOS	134.045	134.075	C4H7NO4	1	HMDB0000191	1.96478e+06	1.65668e+06	1.7541e+06	1.88902e+06	1.33189e+06	1.33982e+06	2.18113e+06	1.83405e+06	2.10014e+06	1.71682e+06	1.96866e+06	2.12953e+06	2.27018e+06	1.89206e+06
Amino Acid	Glutamine	1.33	RPPOS	147.076	147.076	C5H10N2O3	1	HMDB0000641	2.1226e+08	2.41974e+08	1.6635e+08	9.10381e+07	4.82705e+08	5.0154e+08	1.58334e+08	1.92035e+08	1.63213e+08	1.9283e+08	2.22049e+08	1.1453e+08	1.02708e+08	2.01005e+08
Amino Acid	Alanine	1.34	RPPOS	90.055	90.0548	C3H7NO2	1	HMDB0000161	9.79595e+07	8.2346e+07	6.43549e+07	7.7011e+07	8.64349e+07	8.6586e+07	7.17368e+07	7.14524e+07	6.41536e+07	7.43256e+07	2.35826e+07	6.99491e+07	4.62219e+07	3.68119e+07
Amino Acid	4-Hydroxyproline	1.36	RPPOS	132.066	132.065	C5H9NO3	1	HMDB0000725	1.65634e+06	1.31082e+06	978325	1.37678e+06	5.09174e+06	5.58555e+06	1.07549e+06	744618	1.25526e+06	1.1016e+06	471725	1.14142e+06	652783	501160
Amino Acid	Threonine	1.36	RPPOS	120.066	120.065	C4H9NO3	1	HMDB0000167	1.79537e+08	1.75241e+08	1.30458e+08	1.17881e+08	1.49467e+08	1.52979e+08	1.48046e+08	1.43716e+08	1.54233e+08	1.58994e+08	1.52623e+08	1.53005e+08	1.21355e+08	1.44174e+08
Amino Acid	Glutamate	1.39	RPPOS	148.06	148.06	C5H9NO4	1	HMDB0000148	1.37055e+08	1.04498e+08	8.59122e+07	1.90782e+08	5.26787e+07	5.45695e+07	2.36645e+08	1.64814e+08	1.47589e+08	1.42277e+08	1.00618e+08	2.60173e+08	1.67199e+08	1.05572e+08
Amino Acid	2-Azetidinecarboxylic_acid	1.37	RPPOS	102.055	102.055	C4H7NO2	2	HMDB0029615	5.04323e+07	4.29872e+07	3.67607e+07	4.37874e+07	4.02268e+07	4.14693e+07	5.5863e+07	4.79596e+07	4.72665e+07	4.5488e+07	4.3579e+07	5.71375e+07	4.41693e+07	4.41014e+07
Amino Acid	L-Alpha-aminobutyric acid	1.39	RPPOS	104.071	104.07	C4H9NO2	2	HMDB0000452	8.80356e+06	7.8445e+06	6.19777e+06	7.7624e+06	4.72122e+06	4.3504e+06	2.62616e+06	4.77814e+06	5.41837e+06	5.87201e+06	1.38843e+06	3.00455e+06	1.8527e+06	1.41963e+06
Amino Acid	N-Acetyl-L-alanine	1.4	RPPOS	132.066	132.066	C5H9NO3	2	HMDB0000766	1.49961e+06	1.23411e+06	855761	1.26269e+06	5.11972e+06	6.14403e+06	1.10187e+06	739792	1.13182e+06	1.06192e+06	468761	1.00766e+06	611642	482822
Amino Acid	Citrulline	1.4	RPPOS	176.103	176.103	C6H13N3O3	1	HMDB0000904	1.23058e+07	1.63758e+07	9.67315e+06	6.62789e+06	1.17127e+07	1.12843e+07	1.32242e+06	5.54559e+06	4.82244e+06	5.50556e+06	1.74923e+06	3.10029e+06	819606	1.8934e+06
Amino Acid	Creatinine	1.42	RPPOS	114.066	114.066	C4H7N3O	1	HMDB0000562	9.46283e+07	7.99148e+07	6.90469e+07	6.6424e+07	5.60995e+08	5.74114e+08	3.37675e+07	4.80847e+07	2.863e+07	4.38065e+07	1.59589e+07	3.14493e+07	1.42467e+07	1.73793e+07
Amino Acid	Creatine	1.5	RPPOS	132.077	132.077	C4H9N3O2	1	HMDB0000064	1.22776e+09	9.52562e+08	8.04175e+08	8.76294e+08	9.95438e+08	9.70763e+08	4.52634e+08	8.18697e+08	5.37248e+08	7.84652e+08	1.92243e+08	4.8945e+08	2.07011e+08	2.34104e+08
Amino Acid	Proline	1.55	RPPOS	116.071	116.07	C5H9NO2	1	HMDB0000162	2.81645e+08	2.72036e+08	2.07432e+08	2.09452e+08	5.61455e+08	5.59524e+08	4.17047e+07	1.23944e+08	1.28677e+08	1.76199e+08	3.37785e+07	9.66862e+07	3.50197e+07	4.58378e+07
Amino Acid	Sarcosine	1.51	RPPOS	90.055	90.0548	C3H7NO2	1	HMDB0000271	1.40226e+07	1.08656e+07	9.81342e+06	1.0533e+07	1.23741e+07	1.20464e+07	5.74908e+06	1.07005e+07	6.08546e+06	8.80289e+06	2.35462e+06	5.99719e+06	2.63518e+06	2.90549e+06
Amino Acid	Valine	2.18	RPPOS	118.086	118.086	C5H11NO2	1	HMDB0000883	1.54808e+09	1.68235e+09	1.21782e+09	1.24252e+09	1.66145e+09	1.70384e+09	1.51113e+09	1.48847e+09	1.2912e+09	1.44023e+09	1.27348e+09	1.51257e+09	1.1821e+09	1.4913e+09
Amino Acid	Pipecolic acid	2.19	RPPOS	130.086	130.086	C6H11NO2	1	HMDB0000070	1.90651e+06	1.67572e+06	1.25737e+06	1.40515e+06	5.37115e+06	5.58029e+06	913339	1.06247e+06	879783	929001	508310	922668	683690	465601
Amino Acid	Methionine	2.53	RPPOS	150.058	150.058	C5H11NO2S	1	HMDB0000696	9.17176e+08	9.73986e+08	6.91037e+08	7.1803e+08	8.73772e+08	8.7723e+08	8.32704e+08	8.17915e+08	7.24577e+08	7.99094e+08	6.93904e+08	8.36427e+08	6.28519e+08	7.74817e+08
Amino Acid	Uric acid	2.59	RPPOS	169.036	169.035	C5H4N4O3	1	HMDB0000289	4.36598e+07	2.29935e+07	6.82661e+06	5.5164e+06	4.13099e+07	3.0969e+07	374989	1.48567e+06	208174	734036	24572.7	538796	110398	49902.9
Amino Acid	Xanthine	3.34	RPPOS	153.041	153.04	C5H4N4O2	1	HMDB0000292	2.86974e+08	1.97379e+08	1.70896e+08	1.74954e+08	3.93601e+08	3.73615e+08	6.29125e+07	1.1301e+08	1.15221e+08	1.32161e+08	3.2427e+07	8.65675e+07	3.68165e+07	3.60476e+07
Amino Acid	Propionylcarnitine	4.38	RPPOS	218.139	218.138	C10H19NO4	1	HMDB0000824	3.42534e+06	1.70518e+06	1.38551e+06	1.66328e+06	3.71685e+07	3.75266e+07	776687	1.41178e+06	1.09905e+06	2.01661e+06	403627	1.00518e+06	391835	547544
Amino Acid	5-Hydroxy-L-Tryptophan	4.77	RPPOS	221.092	221.092	C11H12N2O3	1	HMDB0000472	2.16826e+07	2.95335e+07	1.8981e+07	1.96514e+07	2.23001e+07	2.23731e+07	2.77229e+07	2.77935e+07	2.30141e+07	2.83555e+07	2.30862e+07	2.8657e+07	1.9532e+07	2.81755e+07
Amino Acid	Thymine	4.71	RPPOS	127.05	127.05	C5H6N2O2	1	HMDB0000262	1.96829e+06	2.62851e+06	1.34754e+06	1.58897e+06	8.39567e+06	8.45278e+06	726884	1.10868e+06	1.26477e+06	1.34683e+06	606366	1.04668e+06	394253	797995
Amino Acid	Kynurenine	4.72	RPPOS	209.092	218.138	C10H12N2O3	1	HMDB0000684	672135	309219	53855.8	1.12227e+06	1.21642e+07	1.22375e+07	1.44621e+06	653492	1.84935e+06	1.80298e+06	221038	2.40018e+06	1.14764e+06	2.75651e+06
Amino Acid	Phenylalanine	4.76	RPPOS	166.086	166.086	C9H11NO2	1	HMDB0000159	6.22464e+09	6.89534e+09	4.72747e+09	5.07167e+09	6.52091e+09	6.61131e+09	5.73575e+09	5.54385e+09	4.96494e+09	5.50447e+09	4.81122e+09	6.05901e+09	4.556e+09	5.69206e+09
Amino Acid	Butyryl carnitine	5.44	RPPOS	232.154	232.154	C11H21NO4	1	HMDB0002013	1.39348e+07	9.99091e+06	9.69523e+06	1.12442e+07	3.60173e+07	3.45956e+07	3.88996e+06	8.81697e+06	5.78857e+06	8.59397e+06	1.34327e+06	5.06266e+06	1.88399e+06	2.20691e+06
Amino Acid	L-gamma-glutamyl-L-isoleucine	5.08	RPPOS	261.144	261.144	C11H20N2O5	2	HMDB0011170	350836	267712	196063	228610	819913	984330	28738.1	78917.1	216419	252798	85087.1	88288	79943.8	187012
Amino Acid	Tryptophan	5.12	RPPOS	205.097	205.097	C11H12N2O2	1	HMDB0000929	1.40711e+09	1.46545e+09	1.04826e+09	1.09669e+09	1.44874e+09	1.49067e+09	1.30119e+09	1.25167e+09	1.06307e+09	1.21599e+09	1.09774e+09	1.3576e+09	1.06789e+09	1.28296e+09
Amino Acid	L-gamma-glutamyl-L-leucine	5.17	RPPOS	261.144	261.144	C11H20N2O5	2	HMDB0011171	890854	736388	447261	529349	3.75958e+06	4.20281e+06	93826	132081	517239	632245	83648.8	104816	62693.2	452954
Amino Acid	Kynurenic acid	5.78	RPPOS	190.05	190.05	C10H7NO3	1	HMDB0000715	312800	241703	245571	323172	4.55498e+06	4.65838e+06	397116	321435	365549	411801	211049	400484	247278	345258
Amino Acid	Valerylcarnitine	6.15	RPPOS	246.17	246.17	C12H23NO4	1	HMDB0013128	563715	289837	248555	382124	7.97987e+06	7.81996e+06	238142	288797	207137	338087	129159	283662	123143	174457
Amino Acid	Hippuric acid	6.46	RPPOS	180.066	180.065	C9H9NO3	1	HMDB0000714	20382.4	203302	134702	152289	4.06224e+07	4.15664e+07	335958	146120	125490	122457	212421	232916	90013.6	189090
Amino Acid	Phytosphingosine	7.97	RPPOS	318.3	318.3	C18H39NO3	2	HMDB0004610	4.60677e+07	5.20721e+07	5.37096e+07	4.90377e+07	5.91656e+07	5.43459e+07	4.99765e+07	5.01093e+07	4.92801e+07	5.19254e+07	5.27811e+07	5.10891e+07	5.37819e+07	5.14002e+07
Amino Acid	Acetoacetic acid	1.41	RPNEG	101.024	101.024	C4H6O3	2	HMDB0000060	4.18104e+07	4.39671e+07	3.98202e+07	3.99646e+07	4.63181e+07	4.01439e+07	3.64071e+07	3.7535e+07	4.08548e+07	4.75077e+07	4.16043e+07	4.71563e+07	3.9788e+07	4.00068e+07
Amino Acid	L-Erythrulose	1.41	RPNEG	119.035	119.035	C4H8O4	2	HMDB0006293	1.97603e+07	2.18797e+07	1.93405e+07	1.8555e+07	2.1764e+07	2.06348e+07	2.10456e+07	2.17916e+07	2.10099e+07	2.21965e+07	2.12784e+07	2.26299e+07	1.83032e+07	2.30015e+07
Amino acid	2-Hydroxyhippuric acid	8.03	RPNEG	194.046	194.045	C9H9NO4	2	HMDB0000840	6612.13	7598.11	13517.8	4927.49	1.82284e+06	1.89608e+06	9245.62	4146.78	4271.98	3972.41	22120.2	4847.65	11508	23350
Benzoic acid	3-Hydroxyhippuric_acid	7.73	RPNEG	194.046	194.045	C9H9NO4	1	HMDB0006116	8.90562e+08	9.2648e+08	7.76669e+08	8.19837e+08	6.42291e+08	6.3562e+08	7.84564e+08	7.89904e+08	8.32436e+08	9.08041e+08	8.92108e+08	7.99159e+08	6.73254e+08	9.56915e+08
Carbohydrate	Gamma-Aminobutyric acid	1.52	RPPOS	104.071	104.07	C4H9NO2	1	HMDB0000112	2.09889e+06	1.74187e+06	1.57517e+06	4.24372e+06	1.28308e+06	1.32961e+06	4.94807e+06	3.22207e+06	2.38701e+06	3.08634e+06	1.75351e+06	6.09025e+06	3.24453e+06	2.14212e+06
Carbohydrate	Gluconic acid	1.51	RPNEG	195.051	195.05	C6H12O7	1	HMDB0000625	1.98795e+06	1.68451e+06	1.33477e+06	1.93861e+06	9.96856e+06	1.13947e+07	1.24416e+06	1.42018e+06	1.45142e+06	2.03956e+06	747420	1.48658e+06	787951	1.00518e+06
Carbohydrate	1,3-Dimethyluric acid	1.34	RPNEG	195.052	195.052	C7H8N4O3	2	HMDB0001857	1.98795e+06	1.68451e+06	1.33477e+06	1.93861e+06	9.96856e+06	1.13947e+07	1.24416e+06	1.42018e+06	1.45142e+06	2.03956e+06	747420	1.48658e+06	787951	1.00518e+06
Carbohydrate	Ornithine	1.15	RPPOS	133.097	133.097	C5H12N2O2	2	HMDB0000214	4.12395e+06	4.61283e+06	2.89042e+06	2.53866e+06	4.75646e+06	4.63532e+06	528632	1.85185e+06	1.65125e+06	2.52332e+06	707762	1.18341e+06	403235	717433
Carbohydrates	Glucose	1.41	RPPOS	203.053	203.052	C6H12O6	2	HMDB0000122	6.39804e+08	6.43216e+08	6.3573e+08	5.76223e+08	8.03197e+08	7.51217e+08	6.05342e+08	6.78684e+08	5.7299e+08	1.4096e+09	6.62417e+08	6.47581e+08	5.85989e+08	7.04396e+08
Carbohydrates	Phlorin	1.33	RPPOS	289.092	289.091	C12H16O8	2	HMDB0035589	6.83845e+06	8.25009e+06	6.29439e+06	6.10236e+06	8.47476e+06	8.35477e+06	7.98594e+06	7.6407e+06	6.55418e+06	6.43254e+06	7.44618e+06	6.99933e+06	6.43917e+06	7.47342e+06
Choline	Choline	1.32	RPPOS	104.107	104.107	C5H13NO	1	HMDB0000097	1.33891e+09	1.15988e+09	1.14809e+09	1.10081e+09	1.49963e+09	1.49983e+09	9.48469e+08	1.01569e+09	1.04085e+09	1.02742e+09	8.1547e+08	1.01325e+09	8.45907e+08	8.94428e+08
Fatty acid	3-Hydroxyisovaleric_acid	5.76	RPNEG	117.056	117.056	C5H10O3	1	HMDB0000754	1.95624e+06	1.13825e+06	1.04081e+06	1.00866e+06	5.61269e+06	6.20798e+06	809753	1.04228e+06	769694	622094	641344	590161	508933	1.00977e+06
Imidazole	Allantoin	1.49	RPPOS	159.051	159.051	C4H6N4O3	1	HMDB0000462	1.55808e+06	922216	643971	1.10428e+06	2.26407e+07	2.1461e+07	248617	534148	457494	245629	160878	316785	131253	73282.1
Indole	Indoleacrylic acid	5.13	RPPOS	188.071	188.07	C11H9NO2	2	HMDB0000734	2.17301e+06	2.27458e+06	1.69073e+06	1.76765e+06	2.14944e+06	2.09923e+06	2.17134e+06	2.08477e+06	1.70127e+06	1.95479e+06	1.8034e+06	2.0919e+06	1.68975e+06	2.04e+06
Indole	Indolelactic acid	7.4	RPNEG	204.067	204.066	C11H11NO3	1	HMDB0000671	2.16843e+06	1.57066e+06	1.09237e+06	1.14946e+06	1.21501e+07	1.22152e+07	250453	652492	340048	421392	52873.5	397341	130391	137158
Keto acid	Iminodiacetic acid	1.4	RPNEG	132.03	132.03	C4H7NO4	2	HMDB0011753	2.832e+06	2.06609e+06	1.20546e+06	1.39802e+06	2.3778e+06	2.66579e+06	193222	649352	699210	1.02783e+06	197520	356641	102304	178785
Keto acid	Ketoisoleucine	6.37	RPNEG	129.056	129.056	C6H10O3	2	PubChem CID 47	3.70666e+08	2.61299e+08	2.27442e+08	4.0644e+08	2.052e+08	1.61142e+08	1.72347e+08	2.50109e+08	2.0609e+08	2.5822e+08	6.42062e+07	2.07709e+08	1.12263e+08	1.04737e+08
Keto acid	Ketoleucine	6.69	RPNEG	129.056	129.056	C6H10O3	1	HMDB0000695	3.70509e+08	2.7693e+08	2.30731e+08	3.68688e+08	2.34663e+08	1.87799e+08	1.56244e+08	2.37378e+08	1.90629e+08	2.31265e+08	8.92805e+07	2.07224e+08	1.13022e+08	1.08916e+08
keto acid	Glyceric acid	1.7	RPNEG	105.019	105.019	C3H6O4	2	HMDB0000139	3.67704e+06	2.57966e+06	1.83376e+06	3.2338e+06	5.97868e+06	7.28715e+06	553694	1.30431e+06	721261	1.10962e+06	465917	1.08915e+06	344508	420681
Keto acid	Malic acid	2.18	RPNEG	133.014	133.014	C4H6O5	1	HMDB0000156	1.83197e+07	1.43771e+07	8.10142e+06	1.12831e+07	1.4944e+07	1.64371e+07	5.62479e+06	8.60899e+06	6.99695e+06	9.87991e+06	1.81493e+06	5.99758e+06	2.40198e+06	2.73183e+06
Keto acid	Alpha-ketoisovaleric_acid	4.87	RPNEG	115.04	115.04	C5H8O3	1	HMDB0000019	6.35899e+07	4.22197e+07	3.9138e+07	5.8874e+07	3.17926e+07	2.48666e+07	1.91443e+07	3.50091e+07	2.57547e+07	3.12362e+07	1.11722e+07	2.45447e+07	1.42886e+07	1.45573e+07
Nucleoside	Pseudouridine	2.22	RPPOS	245.077	245.076	C9H12N2O6	1	HMDB0000767	667645	493192	461719	613404	3.5017e+06	3.5037e+06	80260.4	332635	374040	381735	71848.2	269425	76779.6	91862
Organic acid	Pyruvate	1.42	RPNEG	87.0088	87.0083	C3H4O3	1	HMDB0000243	6.43204e+07	1.6196e+08	1.16573e+08	3.95711e+07	1.16807e+08	1.22681e+08	1.20294e+08	1.25123e+08	9.97168e+07	1.01265e+08	2.87127e+08	9.76221e+07	1.29928e+08	2.5188e+08
Organic acid	Ketoglutaric acid	2.18	RPNEG	145.014	145.014	C5H6O5	1	HMDB0000208	1.13213e+07	1.6289e+07	1.20805e+07	1.55561e+07	4.30076e+06	4.4111e+06	4.29846e+07	3.46556e+07	1.95908e+07	2.3891e+07	1.03233e+07	4.08077e+07	2.53478e+07	1.71903e+07
Organic acid	Lactate	2.4	RPNEG	89.0244	89.0243	C3H6O3	1	HMDB0000190	1.14544e+09	7.56931e+08	5.30453e+08	4.71002e+08	7.87831e+08	7.73747e+08	2.35426e+08	3.75386e+08	2.74855e+08	3.38798e+08	1.60931e+08	2.99305e+08	1.44826e+08	1.97672e+08
Organic acid	Fumaric acid	4.47	RPNEG	115.004	115.003	C4H4O4	1	HMDB0000134	649657	607506	411401	489472	605936	662691	309862	438971	323426	409793	102624	306529	134614	240247
Organic acid	Succinic acid	3.68	RPNEG	117.019	117.02	C4H6O4	1	HMDB0000254	2.10603e+06	2.12005e+06	1.40256e+06	2.55671e+06	1.26955e+06	1.40291e+06	3.84612e+06	3.27532e+06	1.57239e+06	2.27504e+06	1.16659e+06	2.90529e+06	1.49022e+06	999992
Organic sulfuric acids	Phenol sulphate	5.94	RPNEG	172.991	172.99	C6H6O4S	2	HMDB0060015	2.86546e+07	4.85058e+07	2.36972e+07	1.96039e+07	4.6741e+07	4.37888e+07	1.16449e+07	1.25948e+07	2.11312e+07	1.98059e+07	7.20956e+06	1.1507e+07	7.02905e+06	1.27062e+07
Organic sulfuric acids	Indoxyl sulfate	6.24	RPNEG	212.002	212.002	C8H7NO4S	1	HMDB0000682	93931.8	90642.3	269929	110511	2.57937e+06	2.33133e+06	47350.2	165661	169823	137368	22816.2	99848.7	38287	33158.7
Organic sulfuric acids	p-Cresol_sulfate	6.88	RPNEG	187.007	187.007	C7H8O4S	1	HMDB0011635	289797	365487	636770	308037	7.32487e+07	7.7063e+07	268813	509754	470218	358332	148832	216662	136799	105813
Phenylpropanoic acid	Phenyllactic acid	6.5	RPNEG	165.056	165.055	C9H10O3	1	HMDB0000563	2.17142e+06	1.71e+06	1.52032e+06	1.80172e+06	2.8556e+06	2.9864e+06	595433	1.29201e+06	790823	802420	186261	1.1435e+06	331139	523156
Phenylpropanoic acid	Hydroxyphenyllactic acid	5.42	RPNEG	181.051	181.05	C9H10O4	1	HMDB0000755	5.48158e+06	3.67315e+06	2.32395e+06	1.96866e+06	9.93024e+06	1.04815e+07	743013	1.60229e+06	939986	1.13193e+06	370529	1.12066e+06	485158	1.12237e+06
Amino Acid	Pyroglutamic acid	3.18	RPPOS	130.05	130.05	C5H7NO3	1	HMDB0000267	1.06434e+09	1.11825e+09	8.08706e+08	6.7012e+08	1.21717e+09	1.24912e+09	7.46407e+08	7.88206e+08	8.77224e+08	9.33921e+08	8.84594e+08	7.66166e+08	6.58233e+08	8.64115e+08
Purine	Hypoxanthine	2.66	RPPOS	137.046	137.046	C5H4N4O	1	HMDB0000157	9.81683e+08	1.08222e+09	1.0327e+09	1.39101e+09	1.88592e+09	1.87867e+09	7.4077e+08	1.3209e+09	1.00758e+09	1.36591e+09	3.52529e+08	8.74061e+08	4.49985e+08	5.2582e+08
Purine	1-Methylguanine	4.19	RPPOS	166.072	166.072	C6H7N5O	1	HMDB0003282	2.07418e+06	1.66817e+06	1.29563e+06	2.10163e+06	1.10613e+07	1.04912e+07	483198	892854	1.09073e+06	1.31971e+06	251005	925593	365961	407721
Purine	Adenosine	4.28	RPPOS	268.104	268.103	C10H13N5O4	1	HMDB0000050	1.6105e+06	1.76874e+06	931695	825922	524052	803591	3.5842e+06	1.8973e+06	1.32713e+06	1.05051e+06	9.31414e+06	3.1339e+06	3.80314e+06	4.02458e+06
Purine	L-Arabinose	1.34	RPNEG	149.046	149.045	C5H10O5	1	HMDB0000646	3.70606e+06	3.58777e+06	3.1633e+06	3.38669e+06	4.09533e+06	3.96877e+06	3.45955e+06	3.59546e+06	3.48272e+06	3.53702e+06	3.08424e+06	3.72515e+06	2.71849e+06	3.58355e+06
Purine	Citric acid	3.14	RPNEG	191.02	191.02	C6H8O7	1	HMDB0000094	3.82367e+06	114822	540746	780609	1.39627e+07	1.48681e+07	282734	675887	374578	797399	314059	400179	227264	474120
Purine	Oxypurinol	3.48	RPNEG	151.026	151.026	C5H4N4O2	1	HMDB0000786	2.45699e+08	1.47677e+08	1.50923e+08	1.84674e+08	3.12758e+08	2.94651e+08	6.27576e+07	1.1497e+08	1.01888e+08	1.07873e+08	2.77382e+07	7.65854e+07	3.80966e+07	3.15613e+07
Purine nucleoside	Cytosine	4.25	RPPOS	112.051	112.05	C4H5N3O	2	HMDB0000630	5.85352e+06	4.27836e+06	3.1631e+06	6.38723e+06	1.34644e+07	1.33009e+07	1.20278e+06	3.22138e+06	3.20647e+06	3.38819e+06	551480	1.99709e+06	986391	1.01035e+06
Pyridine	4-Pyridoxic acid	4.73	RPNEG	182.046	182.046	C8H9NO4	1	HMDB0000017	55038.4	66127.8	83401.6	59613.1	4.98049e+06	5.37468e+06	37673.7	55918.2	48436.1	74251.5	28255.8	62402.4	31240.1	118381
Pyridine	Niacinamide	2.15	RPPOS	123.055	123.055	C6H6N2O	1	HMDB0001406	1.10621e+09	1.07933e+09	8.65282e+08	9.66808e+08	1.147e+09	1.13916e+09	1.05072e+09	1.10049e+09	9.08484e+08	9.73731e+08	8.40583e+08	1.06879e+09	8.50789e+08	9.5431e+08
Pyrimidine	Tyrosine	4.29	RPPOS	182.081	182.081	C9H11NO3	1	HMDB0000158	1.57562e+09	1.53696e+09	1.01833e+09	1.21059e+09	1.38678e+09	1.42298e+09	1.3722e+09	1.41917e+09	1.02897e+09	1.16167e+09	1.11316e+09	1.33016e+09	1.01046e+09	1.33992e+09
Pyrimidine	3-Methoxytyrosine	5.85	RPPOS	212.092	212.097	C10H13NO4	2	HMDB0001434	1.82083e+06	1.21181e+06	839685	1.30495e+06	802785	783964	462051	949567	471514	724822	134114	516150	198939	178230
Quaternary ammonium salts	Acetylcholine	1.51	RPPOS	146.118	146.117	C7H15NO2	1	HMDB0000895	1.76776e+06	1.07495e+06	1.20124e+06	1.20221e+06	4.26785e+06	4.14024e+06	872467	969407	1.23771e+06	1.05822e+06	528966	863035	566562	352711
Quaternary ammonium salts	Carnitine	1.39	RPPOS	162.112	162.112	C7H15NO3	1	HMDB0000062	1.7753e+07	1.14555e+07	8.78017e+06	1.39197e+07	3.51567e+07	3.5995e+07	5.02972e+06	1.06457e+07	7.25623e+06	9.87709e+06	2.31577e+06	8.15315e+06	2.7384e+06	2.78169e+06

## Sheet: HFD-CM
Metabolite class	Name	Retention time	polarity	theoretical m/z	experimental m/z	molecular formula	level of identification	HMDB IDs	WT HFD								MyoD-KO HFD
Acyl carnitine	Acetyl-carnitine	2.34	RPPOS	204.123	204.123	C9H17NO4	1	HMDB0000201	4.6261e+07	5.73195e+07	4.57826e+07	5.30767e+07	4.44977e+07	1.40735e+07	4.98631e+07	3.45528e+07	1.04367e+07	1.10845e+07	8.39071e+06	7.55766e+06	5.50312e+06	1.0422e+07
Acyl carnitine	Guanine	4.39	RPPOS	152.057	152.056	C5H5N5O	1	HMDB0000132	1.20093e+07	1.70676e+07	1.04109e+07	1.31392e+07	1.82658e+07	1.55294e+07	1.5485e+07	1.46852e+07	1.14357e+07	1.38122e+07	1.0785e+07	1.25745e+07	1.21353e+07	1.06983e+07
Acyl carnitine	Pantothenic acid	4.85	RPPOS	220.118	220.117	C9H17NO5	1	HMDB0000210	2.76147e+08	2.70627e+08	2.77171e+08	2.93945e+08	2.74049e+08	2.76589e+08	2.72833e+08	2.67698e+08	2.95644e+08	2.84711e+08	2.87986e+08	2.56689e+08	2.56375e+08	2.67599e+08
Acyl carnitine	Isobutyryl carnitine	5.36	RPPOS	232.154	232.154	C11H21NO4	2	HMDB0000736	2.6613e+07	2.63384e+07	2.6736e+07	2.56756e+07	857290	169784	887924	728358	34628.4	171511	102021	397379	169094	174299
Acyl carnitine	N-Acetyl-L-Tyrosine	7.02	RPPOS	224.092	224.091	C11H13NO4	2	HMDB0000866	273449	265732	259536	253004	164567	212325	235516	202772	256763	287436	164174	148639	178457	166473
Acyl carnitine	Tiglylcarnitine	5.84	RPPOS	244.154	244.153	C12H21NO4	2	HMDB0002366	972012	981294	904680	925890	321797	75302.8	341088	262594	74874.6	71592.7	47434.6	65401.7	23955.3	74604.5
Acyl carnitine	Isovalerylcarnitine	5.3	RPPOS	246.17	246.169	C12H23NO4	2	HMDB0000688	1.34108e+07	1.36902e+07	1.35288e+07	1.35051e+07	2.07419e+06	513354	2.00341e+06	1.38587e+06	279117	361046	460407	1.14209e+06	574901	349377
Acyl carnitine	Phe Phe	6.85	RPPOS	313.155	313.154	C18H20N2O3	1	HMDB0013302	3.88531e+06	4.04402e+06	2.84552e+06	1.53219e+06	3.0448e+06	1.95574e+06	2.39987e+06	2.70901e+06	1.26053e+06	1.50636e+06	1.15941e+06	1.42833e+06	1.17775e+06	1.30783e+06
Amine	Hexanoylcarnitine	7.01	RPPOS	260.186	260.185	C13H25NO4	2	HMDB0000756	6.26103e+06	7.06649e+06	6.40562e+06	5.97402e+06	2.23308e+06	1.13494e+06	2.65105e+06	2.51843e+06	653146	1.03422e+06	763621	743037	629323	894205
Amine	Sphinganine	8.09	RPPOS	302.305	302.305	C18H39NO2	2	HMDB0000269	5.24626e+08	4.57605e+08	4.91317e+08	4.64338e+08	4.54168e+08	4.58425e+08	4.69171e+08	4.6648e+08	5.02986e+08	4.43655e+08	4.30125e+08	4.32928e+08	4.4914e+08	4.5238e+08
Amino Acid	Lysine	1.15	RPPOS	147.113	147.113	C6H14N2O2	1	HMDB0000182	2.14618e+07	2.06272e+07	2.72747e+07	4.81054e+07	1.93809e+07	1.76579e+07	3.17036e+07	1.96983e+07	2.36269e+07	1.69939e+07	2.99725e+07	1.49744e+07	1.33453e+07	1.80438e+07
Amino Acid	Arginine	1.29	RPPOS	175.119	175.119	C6H14N4O2	1	HMDB0000517	1.14484e+08	1.08464e+08	1.32333e+08	2.02857e+08	1.04804e+08	9.86553e+07	1.35115e+08	1.00507e+08	1.23376e+08	1.02757e+08	1.57539e+08	9.35987e+07	9.06114e+07	9.47727e+07
Amino Acid	Serine	1.3	RPPOS	106.05	106.05	C3H7NO3	1	HMDB0000187	4.2471e+06	4.044e+06	4.46908e+06	5.13973e+06	3.05464e+06	2.89999e+06	4.05237e+06	2.89983e+06	3.79725e+06	2.93119e+06	3.94466e+06	2.77295e+06	2.61452e+06	2.8488e+06
Amino Acid	Histidine	1.29	RPPOS	156.077	156.076	C6H9N3O2	1	HMDB0000177	2.70947e+07	2.50861e+07	2.77483e+07	3.63287e+07	2.27328e+07	2.06878e+07	2.58473e+07	2.17551e+07	2.46744e+07	2.28812e+07	2.73928e+07	2.0808e+07	1.86487e+07	2.10434e+07
Amino Acid	Taurine	1.34	RPPOS	126.022	126.022	C2H7NO3S	1	HMDB0000251	8.77376e+06	6.52768e+06	4.70956e+06	5.55957e+06	1.36271e+07	4.86641e+06	1.29531e+07	9.3071e+06	2.94719e+06	4.28964e+06	3.53551e+06	3.59535e+06	1.69372e+06	2.06144e+06
Amino Acid	Aspartate	1.33	RPPOS	134.045	134.075	C4H7NO4	1	HMDB0000191	1.29244e+06	1.23849e+06	1.3881e+06	960937	1.71463e+06	1.96097e+06	1.68784e+06	1.90301e+06	2.05043e+06	1.84991e+06	1.86639e+06	1.8819e+06	2.02306e+06	1.92068e+06
Amino Acid	Glutamine	1.33	RPPOS	147.076	147.076	C5H10N2O3	1	HMDB0000641	6.72881e+08	7.35728e+08	8.67206e+08	1.3419e+09	2.6869e+08	1.83291e+08	3.31435e+08	2.39425e+08	3.56339e+08	3.10304e+08	4.90559e+08	2.14732e+08	2.60253e+08	3.22799e+08
Amino Acid	Alanine	1.34	RPPOS	90.055	90.0548	C3H7NO2	1	HMDB0000161	8.46779e+07	9.37939e+07	7.65731e+07	1.0644e+08	9.43155e+07	8.14884e+07	9.74511e+07	8.0707e+07	5.49711e+07	5.84415e+07	5.9201e+07	7.50309e+07	4.01663e+07	3.20404e+07
Amino Acid	4-Hydroxyproline	1.36	RPPOS	132.066	132.065	C5H9NO3	1	HMDB0000725	6.60138e+06	7.44928e+06	6.78555e+06	9.80896e+06	2.04214e+06	1.5762e+06	1.38711e+06	834947	1.37454e+06	1.59405e+06	3.21236e+06	2.80967e+06	1.97448e+06	345709
Amino Acid	Threonine	1.36	RPPOS	120.066	120.065	C4H9NO3	1	HMDB0000167	2.0859e+08	2.08189e+08	2.10001e+08	2.5411e+08	1.88549e+08	1.78125e+08	2.04028e+08	1.75277e+08	2.48747e+08	2.19595e+08	2.63372e+08	1.95287e+08	1.67195e+08	1.87895e+08
Amino Acid	Glutamate	1.39	RPPOS	148.06	148.06	C5H9NO4	1	HMDB0000148	8.7237e+07	8.23319e+07	1.06325e+08	1.73398e+08	2.14369e+08	3.72465e+08	3.15501e+08	2.45282e+08	3.30846e+08	2.52943e+08	4.8796e+08	3.06897e+08	2.09464e+08	1.06466e+08
Amino Acid	2-Azetidinecarboxylic_acid	1.37	RPPOS	102.055	102.055	C4H7NO2	2	HMDB0029615	4.87994e+07	5.10841e+07	5.34813e+07	6.65376e+07	6.12299e+07	7.38459e+07	7.48037e+07	6.47524e+07	7.54746e+07	6.48106e+07	9.38357e+07	6.99217e+07	5.50338e+07	5.32318e+07
Amino Acid	L-Alpha-aminobutyric acid	1.39	RPPOS	104.071	104.07	C4H9NO2	2	HMDB0000452	4.93635e+06	5.99376e+06	4.10172e+06	6.13473e+06	4.11297e+06	3.46107e+06	5.01885e+06	3.58893e+06	3.21432e+06	2.34102e+06	2.06466e+06	2.17046e+06	1.31556e+06	1.62123e+06
Amino Acid	N-Acetyl-L-alanine	1.4	RPPOS	132.066	132.066	C5H9NO3	2	HMDB0000766	7.41806e+06	8.06933e+06	7.25468e+06	1.20835e+07	1.94462e+06	1.5589e+06	1.44571e+06	809084	1.34016e+06	1.49834e+06	3.59804e+06	2.88943e+06	1.73964e+06	363768
Amino Acid	Citrulline	1.4	RPPOS	176.103	176.103	C6H13N3O3	1	HMDB0000904	1.52472e+07	1.49821e+07	1.56386e+07	2.47695e+07	8.67722e+06	2.70475e+06	1.46627e+07	7.82903e+06	1.88428e+06	2.85542e+06	2.2193e+06	3.09171e+06	1.49613e+06	2.34868e+06
Amino Acid	Creatinine	1.42	RPPOS	114.066	114.066	C4H7N3O	1	HMDB0000562	6.10823e+08	5.86058e+08	5.9111e+08	6.91449e+08	7.53158e+07	3.28619e+07	7.30687e+07	5.78714e+07	2.00067e+07	2.66953e+07	1.85984e+07	2.66458e+07	1.35534e+07	1.66846e+07
Amino Acid	Creatine	1.5	RPPOS	132.077	132.077	C4H9N3O2	1	HMDB0000064	8.643e+08	9.48332e+08	7.74823e+08	1.00354e+09	1.10145e+09	4.32653e+08	1.09475e+09	8.53728e+08	2.66831e+08	3.77987e+08	3.36089e+08	3.22284e+08	1.70563e+08	2.49544e+08
Amino Acid	Proline	1.55	RPPOS	116.071	116.07	C5H9NO2	1	HMDB0000162	5.80417e+08	5.80864e+08	5.76984e+08	6.64477e+08	1.83189e+08	5.3388e+07	1.84318e+08	1.30817e+08	5.0357e+07	6.17496e+07	4.14609e+07	5.64157e+07	2.93438e+07	3.446e+07
Amino Acid	Sarcosine	1.51	RPPOS	90.055	90.0548	C3H7NO2	1	HMDB0000271	9.75482e+06	1.06529e+07	9.09144e+06	1.22185e+07	1.38226e+07	5.32198e+06	1.4463e+07	1.12769e+07	2.98771e+06	4.42314e+06	3.97193e+06	3.88614e+06	2.0541e+06	3.18692e+06
Amino Acid	Valine	2.18	RPPOS	118.086	118.086	C5H11NO2	1	HMDB0000883	1.87799e+09	1.84361e+09	1.88134e+09	2.11969e+09	1.77541e+09	1.67705e+09	1.79196e+09	1.72953e+09	1.80199e+09	1.68352e+09	1.78107e+09	1.6421e+09	1.58466e+09	1.66456e+09
Amino Acid	Pipecolic acid	2.19	RPPOS	130.086	130.086	C6H11NO2	1	HMDB0000070	6.14415e+06	7.194e+06	6.02571e+06	6.6547e+06	1.58928e+06	788434	1.56676e+06	2.01923e+06	1.18254e+06	876260	961550	1.05613e+06	126729	514037
Amino Acid	Methionine	2.53	RPPOS	150.058	150.058	C5H11NO2S	1	HMDB0000696	9.35224e+08	9.3382e+08	9.40555e+08	9.70661e+08	9.96112e+08	9.04907e+08	9.62566e+08	9.44843e+08	9.3914e+08	9.09613e+08	8.70352e+08	9.03434e+08	8.01217e+08	8.98192e+08
Amino Acid	Uric acid	2.59	RPPOS	169.036	169.035	C5H4N4O3	1	HMDB0000289	5.50627e+07	3.40527e+07	5.95344e+07	5.54166e+07	1.28404e+06	115713	5.73559e+06	8.79493e+06	57075.6	122619	59984	199123	26584.1	44048.2
Amino Acid	Xanthine	3.34	RPPOS	153.041	153.04	C5H4N4O2	1	HMDB0000292	3.31676e+08	3.69616e+08	3.55929e+08	3.14096e+08	1.6706e+08	5.96207e+07	1.81037e+08	1.56484e+08	4.02313e+07	6.63667e+07	3.15063e+07	4.21042e+07	1.9847e+07	2.36331e+07
Amino Acid	Propionylcarnitine	4.38	RPPOS	218.139	218.138	C10H19NO4	1	HMDB0000824	4.0925e+07	4.21975e+07	4.19557e+07	4.09078e+07	2.03729e+06	667706	1.84958e+06	1.65865e+06	535486	764295	521104	714520	436449	547096
Amino Acid	5-Hydroxy-L-Tryptophan	4.77	RPPOS	221.092	221.092	C11H12N2O3	1	HMDB0000472	2.0345e+07	2.09902e+07	2.08394e+07	2.03885e+07	2.8532e+07	2.69522e+07	2.65729e+07	2.40467e+07	2.7825e+07	2.59001e+07	2.62354e+07	2.47252e+07	2.63181e+07	2.99543e+07
Amino Acid	Thymine	4.71	RPPOS	127.05	127.05	C5H6N2O2	1	HMDB0000262	7.10953e+06	7.59706e+06	7.316e+06	6.75664e+06	1.6263e+06	795293	1.57897e+06	1.16347e+06	932979	1.63673e+06	980914	894996	865914	503771
Amino Acid	Kynurenine	4.72	RPPOS	209.092	218.138	C10H12N2O3	1	HMDB0000684	1.17631e+07	1.6715e+07	1.25626e+07	1.18544e+07	2.15608e+06	795980	1.63737e+06	1.4267e+06	709420	46684.3	1.99192e+06	1.68216e+06	1.99966e+06	2.45535e+06
Amino Acid	Phenylalanine	4.76	RPPOS	166.086	166.086	C9H11NO2	1	HMDB0000159	6.66776e+09	6.75714e+09	6.91225e+09	6.98113e+09	6.61088e+09	6.33798e+09	6.0867e+09	6.22069e+09	6.44343e+09	6.32144e+09	6.09667e+09	6.55177e+09	6.13231e+09	6.12522e+09
Amino Acid	Butyryl carnitine	5.44	RPPOS	232.154	232.154	C11H21NO4	1	HMDB0002013	3.10522e+07	2.8146e+07	3.1134e+07	2.97494e+07	7.53193e+06	3.29632e+06	9.59204e+06	6.55735e+06	1.77418e+06	3.4075e+06	1.73056e+06	2.35984e+06	1.23699e+06	2.54502e+06
Amino Acid	L-gamma-glutamyl-L-isoleucine	5.08	RPPOS	261.144	261.144	C11H20N2O5	2	HMDB0011170	1.3013e+06	1.31077e+06	1.75665e+06	3.08915e+06	49626.6	45335.9	37510.5	17781.6	30218.2	50804.8	646870	98479.2	76378.9	343135
Amino Acid	Tryptophan	5.12	RPPOS	205.097	205.097	C11H12N2O2	1	HMDB0000929	1.47762e+09	1.44691e+09	1.51997e+09	1.50315e+09	1.43082e+09	1.4121e+09	1.2813e+09	1.31644e+09	1.3965e+09	1.34847e+09	1.25565e+09	1.38002e+09	1.35076e+09	1.32681e+09
Amino Acid	L-gamma-glutamyl-L-leucine	5.17	RPPOS	261.144	261.144	C11H20N2O5	2	HMDB0011171	5.5799e+06	5.64761e+06	7.15563e+06	1.22017e+07	166238	101179	260986	140926	149156	136216	1.368e+06	113758	94830.3	718978
Amino Acid	Kynurenic acid	5.78	RPPOS	190.05	190.05	C10H7NO3	1	HMDB0000715	4.58222e+06	5.22948e+06	4.50126e+06	4.22328e+06	481361	245330	379959	299531	219078	185840	285443	298676	492393	372803
Amino Acid	Valerylcarnitine	6.15	RPPOS	246.17	246.17	C12H23NO4	1	HMDB0013128	8.16471e+06	8.53779e+06	8.57874e+06	8.003e+06	289480	195384	298159	264933	244973	188830	NF	197810	NF	147234
Amino Acid	Hippuric acid	6.46	RPPOS	180.066	180.065	C9H9NO3	1	HMDB0000714	4.12613e+07	4.09721e+07	4.21521e+07	4.11978e+07	145518	211738	137792	224091	177632	386032	144192	220629	208405	152383
Amino Acid	Phytosphingosine	7.97	RPPOS	318.3	318.3	C18H39NO3	2	HMDB0004610	5.19149e+07	5.42954e+07	7.60043e+07	5.4137e+07	5.01855e+07	5.01652e+07	4.91071e+07	4.92996e+07	4.8915e+07	5.23198e+07	5.08728e+07	5.21545e+07	4.88568e+07	4.95689e+07
Amino Acid	Acetoacetic acid	1.41	RPNEG	101.024	101.024	C4H6O3	2	HMDB0000060	4.56077e+07	4.7517e+07	4.77002e+07	4.97913e+07	4.39459e+07	3.95916e+07	3.98429e+07	3.97335e+07	4.96701e+07	4.93444e+07	5.01534e+07	4.82612e+07	4.9149e+07	4.32442e+07
Amino Acid	L-Erythrulose	1.41	RPNEG	119.035	119.035	C4H8O4	2	HMDB0006293	2.30106e+07	2.35527e+07	2.41697e+07	2.3332e+07	2.1248e+07	2.21935e+07	2.12861e+07	2.09069e+07	2.55546e+07	2.4634e+07	2.35809e+07	2.08941e+07	2.17583e+07	2.53161e+07
Amino acid	2-Hydroxyhippuric acid	8.03	RPNEG	194.046	194.045	C9H9NO4	2	HMDB0000840	1.77853e+06	1.87088e+06	1.88875e+06	1.93248e+06	12627.8	6890.84	18334.7	10770.6	21585.4	12600.4	11509.9	24451.2	28318.8	51075.8
Benzoic acid	3-Hydroxyhippuric_acid	7.73	RPNEG	194.046	194.045	C9H9NO4	1	HMDB0006116	6.37589e+08	6.46654e+08	6.524e+08	5.92275e+08	9.71026e+08	7.82582e+08	9.50427e+08	9.41699e+08	9.6162e+08	9.99817e+08	7.06088e+08	7.2725e+08	6.83073e+08	8.54177e+08
Carbohydrate	Gamma-Aminobutyric_acid	1.52	RPPOS	104.071	104.07	C4H9NO2	1	HMDB0000112	1.91219e+06	1.88673e+06	3.04633e+06	6.11662e+06	4.94281e+06	8.254e+06	7.80577e+06	5.54211e+06	6.08147e+06	5.34804e+06	1.29868e+07	6.90408e+06	5.08841e+06	2.03395e+06
Carbohydrate	Gluconic acid	1.51	RPNEG	195.051	195.05	C6H12O7	1	HMDB0000625	1.613e+07	1.60495e+07	1.84421e+07	3.15032e+07	1.77648e+06	1.52098e+06	2.25e+06	1.61088e+06	1.71602e+06	1.47333e+06	2.62965e+06	1.42873e+06	1.31569e+06	1.37695e+06
Carbohydrate	1,3-Dimethyluric acid	1.34	RPNEG	195.052	195.052	C7H8N4O3	2	HMDB0001857	1.613e+07	1.60483e+07	1.84421e+07	3.15032e+07	1.77648e+06	1.51675e+06	2.25e+06	1.57974e+06	1.71602e+06	1.47333e+06	2.62965e+06	1.42873e+06	1.31177e+06	1.37695e+06
Carbohydrate	Ornithine	1.15	RPPOS	133.097	133.097	C5H12N2O2	2	HMDB0000214	5.89689e+06	6.15616e+06	6.19989e+06	8.98613e+06	3.18855e+06	1.03371e+06	4.29884e+06	2.64063e+06	786189	1.16833e+06	1.34068e+06	1.2588e+06	1.05345e+06	771396
Carbohydrates	Glucose	1.41	RPPOS	203.053	203.052	C6H12O6	2	HMDB0000122	6.93353e+08	7.27863e+08	7.27357e+08	6.64001e+08	7.57627e+08	6.95082e+08	6.75394e+08	7.41321e+08	6.70931e+08	6.95838e+08	5.58065e+08	6.98135e+08	6.31512e+08	7.83123e+08
Carbohydrates	Phlorin	1.33	RPPOS	289.092	289.091	C12H16O8	2	HMDB0035589	8.2726e+06	9.12342e+06	8.83328e+06	8.84337e+06	7.84935e+06	7.98562e+06	7.97598e+06	7.93781e+06	8.19577e+06	7.62533e+06	7.74089e+06	8.11375e+06	7.64529e+06	9.53374e+06
Choline	Choline	1.32	RPPOS	104.107	104.107	C5H13NO	1	HMDB0000097	1.53218e+09	1.51229e+09	1.4377e+09	1.45678e+09	1.08796e+09	9.17725e+08	1.01698e+09	9.55905e+08	9.66942e+08	9.76327e+08	8.5935e+08	9.04624e+08	8.63746e+08	8.64284e+08
Fatty acid	3-Hydroxyisovaleric_acid	5.76	RPNEG	117.056	117.056	C5H10O3	1	HMDB0000754	5.89481e+06	5.88014e+06	5.88542e+06	6.10684e+06	1.50456e+06	699898	1.05401e+06	1.22925e+06	510689	488654	352210	475036	952672	775196
Imidazole	Allantoin	1.49	RPPOS	159.051	159.051	C4H6N4O3	1	HMDB0000462	2.27728e+07	2.19735e+07	2.077e+07	1.67611e+07	582235	246510	790356	979078	268715	376651	74666.5	113297	40497.4	24349.4
Indole	Indoleacrylic acid	5.13	RPPOS	188.071	188.07	C11H9NO2	2	HMDB0000734	2.14089e+06	2.09324e+06	2.11962e+06	2.16775e+06	2.19805e+06	2.15381e+06	2.09866e+06	2.26951e+06	2.15634e+06	2.19325e+06	1.9715e+06	2.2128e+06	2.13436e+06	2.14913e+06
Indole	Indolelactic acid	7.4	RPNEG	204.067	204.066	C11H11NO3	1	HMDB0000671	1.1602e+07	1.18401e+07	1.17673e+07	1.08918e+07	2.38356e+06	267269	2.10657e+06	1.74307e+06	96578.2	168191	42034	139883	55241.6	74175.8
Keto acid	Iminodiacetic acid	1.4	RPNEG	132.03	132.03	C4H7NO4	2	HMDB0011753	5.39946e+06	4.22565e+06	9.22479e+06	2.05226e+08	1.13228e+06	302643	5.96408e+06	764907	451196	417579	682504	276004	118828	307277
Keto acid	Ketoisoleucine	6.37	RPNEG	129.056	129.056	C6H10O3	2	PubChem CID 47	1.40595e+08	1.46298e+08	1.13209e+08	1.09316e+08	3.63987e+08	2.21168e+08	3.42446e+08	3.4647e+08	8.00885e+07	1.18323e+08	7.34389e+07	1.37837e+08	5.77655e+07	7.45422e+07
Keto acid	Ketoleucine	6.69	RPNEG	129.056	129.056	C6H10O3	1	HMDB0000695	1.6459e+08	1.67812e+08	1.34507e+08	1.27292e+08	3.5032e+08	1.87244e+08	3.30124e+08	3.36454e+08	8.20303e+07	1.23497e+08	7.62317e+07	1.28644e+08	6.20245e+07	7.16871e+07
keto acid	Glyceric acid	1.7	RPNEG	105.019	105.019	C3H6O4	2	HMDB0000139	5.84079e+06	6.48429e+06	6.04809e+06	7.41256e+06	3.53416e+06	688584	3.53825e+06	2.62675e+06	444023	1.21289e+06	508125	540867	365305	454828
Keto acid	Malic acid	2.18	RPNEG	133.014	133.014	C4H6O5	1	HMDB0000156	2.86388e+07	2.59136e+07	5.17918e+07	1.35336e+09	1.75964e+07	1.05388e+07	1.07811e+08	1.23053e+07	9.86179e+06	7.26622e+06	1.87877e+07	6.24052e+06	3.48906e+06	3.95498e+06
Keto acid	Alpha-ketoisovaleric_acid	4.87	RPNEG	115.04	115.04	C5H8O3	1	HMDB0000019	2.2197e+07	2.17963e+07	1.62722e+07	1.57746e+07	5.85641e+07	2.55749e+07	5.7429e+07	5.77623e+07	9.26431e+06	1.46622e+07	9.06899e+06	1.47802e+07	6.31252e+06	1.05086e+07
Nucleoside	Pseudouridine	2.22	RPPOS	245.077	245.076	C9H12N2O6	1	HMDB0000767	3.50468e+06	3.63672e+06	3.46884e+06	3.50766e+06	485217	58011.8	384232	309981	130321	160822	75096.8	58283.6	41652.3	73663.2
Organic acid	Pyruvate	1.42	RPNEG	87.0088	87.0083	C3H4O3	1	HMDB0000243	2.03128e+08	1.7463e+08	2.22012e+08	1.94866e+08	1.04359e+08	1.21308e+08	1.07266e+08	1.27518e+08	2.78228e+08	2.20115e+08	2.58545e+08	1.55097e+08	2.50301e+08	3.50794e+08
Organic acid	Ketoglutaric acid	2.18	RPNEG	145.014	145.014	C5H6O5	1	HMDB0000208	5.39737e+06	4.70772e+06	7.87113e+06	1.86432e+08	3.93626e+07	6.75568e+07	2.31719e+08	5.39063e+07	5.27383e+07	4.52458e+07	7.2888e+07	5.47936e+07	2.96822e+07	2.2039e+07
Organic acid	Lactate	2.4	RPNEG	89.0244	89.0243	C3H6O3	1	HMDB0000190	8.38505e+08	7.98639e+08	8.05282e+08	8.69189e+08	8.31363e+08	2.27049e+08	7.734e+08	7.53904e+08	1.96872e+08	2.64546e+08	1.89896e+08	1.87124e+08	1.26364e+08	1.78092e+08
Organic acid	Fumaric acid	4.47	RPNEG	115.004	115.003	C4H4O4	1	HMDB0000134	965438	898000	1.09007e+06	2.26332e+06	654202	449921	1.03391e+06	526264	413672	335941	589272	261546	203675	176807
Organic acid	Succinic acid	3.68	RPNEG	117.019	117.02	C4H6O4	1	HMDB0000254	1.23525e+06	1.85451e+06	1.36048e+06	3.25078e+06	4.37168e+06	6.14556e+06	8.47983e+06	5.34558e+06	4.66001e+06	4.19249e+06	7.95795e+06	5.01997e+06	3.02456e+06	2.25157e+06
Organic sulfuric acids	Phenol sulphate	5.94	RPNEG	172.991	172.99	C6H6O4S	2	HMDB0060015	3.62725e+07	1.4633e+07	4.25681e+07	4.54717e+07	2.97871e+07	8.15703e+06	3.09875e+07	2.5931e+07	6.85561e+06	7.93389e+06	9.90019e+06	8.32249e+06	2.55202e+06	7.73858e+06
Organic sulfuric acids	Indoxyl sulfate	6.24	RPNEG	212.002	212.002	C8H7NO4S	1	HMDB0000682	2.31172e+06	2.35853e+06	2.28501e+06	2.27662e+06	71613.1	44469.7	77958.3	67399.7	33028	45335.7	53685.6	NF	28491.1	18867.6
Organic sulfuric acids	p-Cresol_sulfate	6.88	RPNEG	187.007	187.007	C7H8O4S	1	HMDB0011635	7.01571e+07	7.20689e+07	7.23075e+07	7.16866e+07	696056	171851	933463	696863	147995	198548	74780.1	118283	69191.7	72067.4
Phenylpropanoic acid	Phenyllactic acid	6.5	RPNEG	165.056	165.055	C9H10O3	1	HMDB0000563	2.59866e+06	2.70884e+06	2.60389e+06	2.4347e+06	2.82409e+06	775925	2.6016e+06	2.24547e+06	387249	583980	219626	377814	214068	454179
Phenylpropanoic acid	Hydroxyphenyllactic acid	5.42	RPNEG	181.051	181.05	C9H10O4	1	HMDB0000755	9.63526e+06	1.00228e+07	9.41167e+06	9.57331e+06	5.62376e+06	1.04962e+06	5.07536e+06	4.23163e+06	449623	611476	375828	560237	333163	690596
Amino acid	Pyroglutamic acid	3.18	RPPOS	130.05	130.05	C5H7NO3	1	HMDB0000267	1.35528e+09	1.36476e+09	1.53527e+09	1.67713e+09	9.79694e+08	7.91798e+08	1.05718e+09	9.44999e+08	1.1503e+09	1.05617e+09	1.21733e+09	8.80074e+08	9.14014e+08	1.09566e+09
Purine	Hypoxanthine	2.66	RPPOS	137.046	137.046	C5H4N4O	1	HMDB0000157	1.35107e+09	1.87086e+09	1.39717e+09	1.72302e+09	2.04284e+09	7.3308e+08	1.69414e+09	1.30563e+09	4.64823e+08	5.73475e+08	5.22684e+08	6.4086e+08	4.08828e+08	5.54775e+08
Purine	1-Methylguanine	4.19	RPPOS	166.072	166.072	C6H7N5O	1	HMDB0003282	8.68606e+06	9.80769e+06	9.0467e+06	8.98128e+06	1.48098e+06	398316	1.3309e+06	1.06091e+06	422110	634339	349719	379008	245666	287938
Purine	Adenosine	4.28	RPPOS	268.104	268.103	C10H13N5O4	1	HMDB0000050	698024	1.64173e+06	597568	787064	906646	2.73856e+06	1.03195e+06	1.18352e+06	3.21587e+06	3.44048e+06	6.66165e+06	5.15336e+06	8.19082e+06	1.77286e+06
Purine	L-Arabinose	1.34	RPNEG	149.046	149.045	C5H10O5	1	HMDB0000646	4.42818e+06	3.87483e+06	5.87265e+06	7.6617e+07	3.78901e+06	3.49652e+06	1.42702e+07	3.72773e+06	4.1271e+06	3.80727e+06	3.99182e+06	3.60291e+06	3.58407e+06	3.67008e+06
Amino acid	Pyroglutamic acid	3.18	RPPOS	130.05	130.05	C5H7NO3	1	HMDB0000267	1.35528e+09	1.36476e+09	1.53527e+09	1.67713e+09	9.79694e+08	7.91798e+08	1.05718e+09	9.44999e+08	1.1503e+09	1.05617e+09	1.21733e+09	8.80074e+08	9.14014e+08	1.09566e+09
Purine	Hypoxanthine	2.66	RPPOS	137.046	137.046	C5H4N4O	1	HMDB0000157	1.35107e+09	1.87086e+09	1.39717e+09	1.72302e+09	2.04284e+09	7.3308e+08	1.69414e+09	1.30563e+09	4.64823e+08	5.73475e+08	5.22684e+08	6.4086e+08	4.08828e+08	5.54775e+08
Purine	1-Methylguanine	4.19	RPPOS	166.072	166.072	C6H7N5O	1	HMDB0003282	8.68606e+06	9.80769e+06	9.0467e+06	8.98128e+06	1.48098e+06	398316	1.3309e+06	1.06091e+06	422110	634339	349719	379008	245666	287938
Purine	Adenosine	4.28	RPPOS	268.104	268.103	C10H13N5O4	1	HMDB0000050	698024	1.64173e+06	597568	787064	906646	2.73856e+06	1.03195e+06	1.18352e+06	3.21587e+06	3.44048e+06	6.66165e+06	5.15336e+06	8.19082e+06	1.77286e+06
Purine	L-Arabinose	1.34	RPNEG	149.046	149.045	C5H10O5	1	HMDB0000646	4.42818e+06	3.87483e+06	5.87265e+06	7.6617e+07	3.78901e+06	3.49652e+06	1.42702e+07	3.72773e+06	4.1271e+06	3.80727e+06	3.99182e+06	3.60291e+06	3.58407e+06	3.67008e+06
Purine	Citric acid	3.14	RPNEG	191.02	191.02	C6H8O7	1	HMDB0000094	3.38948e+07	2.85322e+07	6.36694e+07	1.75064e+08	2.58108e+06	720935	5.72108e+06	1.98496e+06	1.67756e+06	926558	2.55685e+06	565277	561710	521565
Purine	Oxypurinol	3.48	RPNEG	151.026	151.026	C5H4N4O2	1	HMDB0000786	2.74855e+08	2.63838e+08	2.55316e+08	2.68046e+08	1.40607e+08	5.04573e+07	1.52847e+08	1.3244e+08	3.56355e+07	5.15067e+07	2.91651e+07	3.89715e+07	1.8857e+07	2.08339e+07
Purine nucleoside	Cytosine	4.25	RPPOS	112.051	112.05	C4H5N3O	2	HMDB0000630	1.62482e+07	1.33545e+07	1.35794e+07	1.72368e+07	4.06049e+06	1.08793e+06	2.96976e+06	2.30713e+06	1.36139e+06	1.486e+06	661322	770010	423655	487457
Pyridine	Niacinamide	2.15	RPPOS	123.055	123.055	C6H6N2O	1	HMDB0001406	1.00791e+09	1.0631e+09	1.05821e+09	1.05212e+09	1.21883e+09	1.04161e+09	1.06445e+09	1.10651e+09	9.95952e+08	9.77562e+08	9.40408e+08	1.01799e+09	9.70963e+08	9.71399e+08
Pyridine	4-Pyridoxic acid	4.73	RPNEG	182.046	182.046	C8H9NO4	1	HMDB0000017	4.97744e+06	5.2071e+06	5.20724e+06	5.47063e+06	60770.2	39535	51642.3	35827.7	82104.7	115465	107619	19913.9	97332.8	22815.8
Pyridine	Niacinamide	2.15	RPPOS	123.055	123.055	C6H6N2O	1	HMDB0001406	1.00791e+09	1.0631e+09	1.05821e+09	1.05212e+09	1.21883e+09	1.04161e+09	1.06445e+09	1.10651e+09	9.95952e+08	9.77562e+08	9.40408e+08	1.01799e+09	9.70963e+08	9.71399e+08
Pyrimidine	Tyrosine	4.29	RPPOS	182.081	182.081	C9H11NO3	1	HMDB0000158	1.64782e+09	1.49925e+09	1.53624e+09	1.76052e+09	1.77002e+09	1.4307e+09	1.38332e+09	1.3865e+09	1.652e+09	1.44385e+09	1.38947e+09	1.55473e+09	1.38229e+09	1.42555e+09
Pyrimidine	3-Methoxytyrosine	5.85	RPPOS	212.092	212.097	C10H13NO4	2	HMDB0001434	727593	675458	613437	613305	1.05905e+06	420321	1.04361e+06	876501	137194	233062	124957	201454	84929.9	97765.5
Pyrimidine	Tyrosine	4.29	RPPOS	182.081	182.081	C9H11NO3	1	HMDB0000158	1.64782e+09	1.49925e+09	1.53624e+09	1.76052e+09	1.77002e+09	1.4307e+09	1.38332e+09	1.3865e+09	1.652e+09	1.44385e+09	1.38947e+09	1.55473e+09	1.38229e+09	1.42555e+09
Pyrimidine	3-Methoxytyrosine	5.85	RPPOS	212.092	212.097	C10H13NO4	2	HMDB0001434	727593	675458	613437	613305	1.05905e+06	420321	1.04361e+06	876501	137194	233062	124957	201454	84929.9	97765.5
Quaternary ammonium salts	Carnitine	1.39	RPPOS	162.112	162.112	C7H15NO3	1	HMDB0000062	3.46158e+07	3.71824e+07	3.81967e+07	4.84639e+07	1.48206e+07	5.85149e+06	1.77701e+07	1.26698e+07	3.50769e+06	5.21234e+06	5.05853e+06	5.41214e+06	3.28381e+06	4.07569e+06
Quaternary ammonium salts	Acetylcholine	1.51	RPPOS	146.118	146.117	C7H15NO2	1	HMDB0000895	4.87211e+06	4.87195e+06	4.96619e+06	6.29623e+06	1.11989e+06	572700	1.4277e+06	1.15298e+06	498075	530193	546539	680530	450429	643385
Quaternary ammonium salts	Carnitine	1.39	RPPOS	162.112	162.112	C7H15NO3	1	HMDB0000062	3.46158e+07	3.71824e+07	3.81967e+07	4.84639e+07	1.48206e+07	5.85149e+06	1.77701e+07	1.26698e+07	3.50769e+06	5.21234e+06	5.05853e+06	5.41214e+06	3.28381e+06	4.07569e+06
