# Supplementary material for: Skeletal muscle-secreted DLPC orchestrates systemic energy homeostasis by enhancing adipose browning
Source: Nat Commun. 2023 Nov 30;14:7916. doi: 10.1038/s41467-023-43402-z (PMC10689447; doi:10.1038/s41467-023-43402-z)
Supplement: Supplementary file 5 — Supplementary Data2. Serum metabolomics [file 41467_2023_43402_MOESM5_ESM.xlsx]

## Sheet: serum
Metabolite class	Name	Retention time	polarity	theoretical m/z	experimental m/z	molecular formula	level of identification	HMDB IDs	WT SD							MyoD-KO SD							WT HFD						MyoD-KO HFD
Fatty amides	(3-Methylcrotonyl)glycine methyl ester-2	6.07	RPPOS	172.097	172.097	C8H13NO3	2	PubChem CID 521708	411276	321116	573031	442118	138662	311708	684323	490754	329789	324562	272777	307406	465410	157901	636661	354074	456233	585182	744789	374887	1.07422e+06	1.16667e+06	981511	1.27042e+06	681202	1.12344e+06
Amino acids	2-Aminobut-2-enoate	2.5	RPPOS	102.055	102.055	C4H7NO2	2	PubChem CID 45259183	1.07358e+06	1.40397e+06	799204	732339	987624	1.69861e+06	2.26939e+06	1.23003e+06	1.2787e+06	603201	941364	1.9519e+06	1.96688e+06	845568	2.57629e+06	1.18447e+06	1.04826e+06	1.35038e+06	840198	2.03371e+06	2.36424e+06	1.2378e+06	860651	1.31673e+06	2.157e+06	1.65164e+06
Amino acids	2-Azetidinecarboxylic acid	1.37	RPPOS	102.055	102.055	C4H7NO2	2	HMDB0029615	1.23275e+07	1.8982e+07	2.10072e+07	2.0298e+07	1.80749e+07	1.43775e+07	2.17578e+07	1.56621e+07	2.30731e+07	2.17671e+07	3.09329e+07	2e+07	1.69496e+07	9.86726e+06	4.92026e+07	2.76044e+07	4.08281e+07	4.37237e+07	4.0643e+07	2.08321e+07	3.55984e+07	2.0458e+07	2.8824e+07	4.00432e+07	2.60615e+07	3.42142e+07
Benzoic acids	2-Methylhippuric acid	6.13	RPPOS	194.081	194.089	C10H11NO3	2	HMDB0011723	551097	1.35796e+06	1.27828e+06	1.62248e+06	1.62605e+06	1.13492e+06	2.22968e+06	1.27752e+06	1.83348e+06	1.82831e+06	2.60334e+06	3.16799e+06	1.016e+06	904835	2.37893e+06	1.17495e+06	1.72981e+06	1.66192e+06	2.23132e+06	1.52091e+06	1.5251e+06	3.4071e+06	3.94346e+06	3.97769e+06	1.98258e+06	2.58072e+06
Acyl carnitines	3-Hydroxyisovalerylcarnitine	4.62	RPPOS	262.165	262.164	C12H23NO5	2	HMDB0061189	708613	1.09634e+06	1.51513e+06	1.0193e+06	640359	383323	711944	1.16524e+06	2.03312e+06	1.53947e+06	1.37034e+06	410232	599653	495326	1.67763e+06	1.52165e+06	1.90138e+06	1.53942e+06	1.81475e+06	1.29555e+06	3.49891e+06	1.82552e+06	7.2147e+06	6.73492e+06	834501	746546
Acyl carnitines	3-Methylglutarylcarnitine	4..64	RPPOS	290.16	290.159	C13H23NO6	2	HMDB0000552	756544	140840	403588	149463	36758.9	29893.3	124056	99999.8	114254	85107.6	52882.1	17720.8	201863	138041	111436	143552	345290	252808	639293	278715	804107	579238	390023	1.04591e+06	236857	282048
Amino acids	4-Guanidinobutanoic acids	2.1	RPPOS	146.092	146.092	C5H11N3O2	2	HMDB0003464	154200	209101	180873	543850	254957	120395	291507	677222	285553	283535	571872	119821	324988	288209	400888	288230	291840	659053	1.15715e+06	250394	289642	277047	1.45191e+06	1.78698e+06	294674	1.07336e+06
Amino acids	4-Hydroxyproline	1.36	RPPOS	132.066	132.065	C5H9NO3	1	HMDB0000725	1.77489e+07	2.33073e+07	2.37389e+07	3.59815e+07	1.76642e+07	2.82014e+07	3.61869e+07	3.02686e+07	4.56708e+07	2.45637e+07	4.43298e+07	2.19155e+07	2.44426e+07	1.15001e+07	4.16833e+07	3.38821e+07	3.56892e+07	4.87114e+07	5.85962e+07	3.11288e+07	5.77226e+07	4.11439e+07	5.26622e+07	4.83212e+07	2.21901e+07	5.44582e+07
Amino acids	4-Methylene-L-glutamate	4.84	RPPOS	160.06	160.06	C6H9NO4	2	PubChem CID 6971046	247660	944569	692330	604771	640897	310054	640126	402232	578270	868419	813258	476114	341070	399510	827763	641806	1.02563e+06	1.13976e+06	1.08558e+06	532920	1.08105e+06	872979	799900	1.54909e+06	724511	848409
Amino acids	5-Hydroxy-L-tryptophan	4.77	RPPOS	221.092	221.092	C11H12N2O3	1	HMDB0000472	312101	646054	618292	630561	742407	299426	692675	544918	858874	1.0954e+06	1.07983e+06	672660	428573	256385	766709	500249	811281	1.12855e+06	1.12908e+06	925407	2.51268e+06	1.95993e+06	1.94124e+06	2.6164e+06	995514	908875
Quaternary ammonium salts	Acetylcholine	1.51	RPPOS	146.118	146.117	C7H15NO2	1	HMDB0000895	4.94841e+06	9.13944e+06	8.65414e+06	9.91904e+06	7.65852e+06	5.02635e+06	9.4287e+06	1.0044e+07	1.34539e+07	8.73903e+06	1.27307e+07	6.2381e+06	1.16991e+07	6.69938e+06	1.62067e+07	1.17346e+07	1.45403e+07	1.27691e+07	2.36205e+07	1.42658e+07	2.20791e+07	1.14765e+07	2.30949e+07	2.81659e+07	1.00333e+07	1.09259e+07
Purine nucleosides	Adenosine	4.28	RPPOS	268.104	268.103	C10H13N5O4	1	HMDB0000050	305322	2.97209e+06	1.41986e+06	3.07333e+06	729312	1.18239e+06	5.20132e+06	721024	1.59819e+06	1.04817e+07	1.00161e+06	803853	776442	1.49927e+06	1.00147e+06	954238	1.27328e+06	1.43893e+06	796070	364967	8.03973e+06	8.43011e+06	2.03309e+06	1.97398e+06	894772	6.50255e+06
Amino acids	Alanine	1.34	RPPOS	90.055	90.0548	C3H7NO2	1	HMDB0000161	5.68865e+07	1.10217e+08	8.61512e+07	1.05603e+08	1.00357e+08	6.63729e+07	9.96107e+07	1.29917e+08	1.57277e+08	1.46132e+08	2.1654e+08	1.07397e+08	8.75939e+07	5.06992e+07	3.1933e+08	1.64501e+08	1.6725e+08	2.01461e+08	2.44694e+08	1.31731e+08	1.76786e+08	1.57815e+08	1.98376e+08	2.5871e+08	1.1259e+08	1.8229e+08
Imidazoles	Allantoin	1.49	RPPOS	159.051	159.051	C4H6N4O3	1	HMDB0000462	7.81517e+06	1.09606e+07	1.36771e+07	1.15822e+07	1.72815e+07	1.0351e+07	1.86775e+07	1.30529e+07	1.86699e+07	1.61798e+07	1.64522e+07	1.18625e+07	1.55851e+07	1.18106e+07	1.96274e+07	1.17745e+07	1.33206e+07	1.72933e+07	2.17384e+07	1.95017e+07	2.19708e+07	1.68239e+07	2.3099e+07	3.39871e+07	1.62766e+07	2.1184e+07
Amino acids	Gamma-Aminobutyric acid	1.52	RPPOS	104.071	104.07	C4H9NO2	1	HMDB0000112	4.76394e+06	7.61611e+06	1.15415e+07	8.73796e+06	8.31836e+06	6.62553e+06	1.09662e+07	8.87484e+06	7.30348e+06	7.01972e+06	6.19699e+06	4.03033e+06	8.78248e+06	5.76242e+06	9.04747e+06	5.72482e+06	1.52236e+07	9.89755e+06	1.87474e+07	1.01925e+07	1.50205e+07	1.19998e+07	1.57477e+07	3.49489e+07	8.76858e+06	1.53509e+07
Amino acids	Arginine	1.29	RPPOS	175.119	175.119	C6H14N4O2	1	HMDB0000517	1.02234e+07	3.41526e+07	4.08765e+07	3.49999e+07	3.43453e+07	1.9673e+07	3.38195e+07	2.12577e+07	4.57198e+07	4.7095e+07	4.26503e+07	2.34657e+07	3.21862e+07	1.73702e+07	9.02046e+07	4.06349e+07	4.78656e+07	7.01563e+07	6.25212e+07	2.78408e+07	9.94205e+07	3.8e+07	7.36981e+07	1.12764e+08	4.40909e+07	6.09179e+07
Amino acids	Asparagine	1.3	RPPOS	133.061	133.061	C4H8N2O3	1	HMDB0000168	1.23835e+07	1.83215e+07	1.86681e+07	1.9227e+07	1.64257e+07	1.50266e+07	1.96166e+07	1.48923e+07	1.42811e+07	1.64371e+07	2.25891e+07	1.94061e+07	1.27242e+07	1.01718e+07	2.99431e+07	2.15054e+07	1.99627e+07	2.61525e+07	2.30187e+07	1.61033e+07	1.31324e+07	1.77669e+07	1.82851e+07	1.65682e+07	1.66734e+07	1.7365e+07
Amino acids	Aspartate	1.33	RPPOS	134.045	134.075	C4H7NO4	1	HMDB0000191	5.48454e+07	4.56787e+07	4.62684e+07	5.01557e+07	5.55034e+07	6.27007e+07	5.63676e+07	4.44758e+07	3.96192e+07	4.65803e+07	4.57083e+07	6.12155e+07	5.28593e+07	5.73256e+07	3.58747e+07	4.08145e+07	3.86072e+07	3.92087e+07	4.24384e+07	5.14533e+07	3.06828e+07	3.65309e+07	3.71538e+07	3.03449e+07	5.2841e+07	4.58585e+07
Amino acids	Aspartyl-Isoleucine	4.68	RPPOS	247.129	247.128	C10H18N2O5	2	HMDB0028756	607970	909139	1.26842e+06	1.31181e+06	1.17749e+06	1.15977e+06	2.30004e+06	1.29899e+06	1.9924e+06	1.38443e+06	1.75177e+06	986373	1.6424e+06	863757	1.62847e+06	1.46226e+06	1.59439e+06	2.63682e+06	2.82593e+06	1.34732e+06	3.4351e+06	2.10783e+06	3.9138e+06	7.4438e+06	1.89475e+06	3.75694e+06
Amino acids	Aspartyl-Leucine	4.88	RPPOS	247.129	247.128	C10H18N2O5	2	HMDB0028757	33354.1	62719.3	53170.4	37484	71254.7	23166.9	68651.4	41687	62596.6	67527.1	103348	45368.5	42314.5	17193.3	127893	122745	175436	175469	144564	71496.6	193977	101658	216089	204818	103143	237511
Amino acids	Betaine	1.41	RPPOS	118.086	118.086	C5H11NO2	1	HMDB0000043	2.2666e+07	1.72912e+07	1.64437e+07	1.70697e+07	1.7319e+07	2.05407e+07	1.52656e+07	1.74807e+07	1.30164e+07	1.63719e+07	1.10915e+07	1.76292e+07	1.36961e+07	1.99848e+07	9.78068e+06	1.33594e+07	1.00247e+07	8.83044e+06	9.16078e+06	1.35285e+07	7.66607e+06	1.09856e+07	9.53402e+06	6.11018e+06	1.25542e+07	9.0751e+06
Quaternary ammonium salts	Carnitine	1.39	RPPOS	162.112	162.112	C7H15NO3	1	HMDB0000062	1.07653e+08	1.93598e+08	1.61348e+08	1.97807e+08	2.00087e+08	1.23771e+08	1.82771e+08	2.30235e+08	3.40121e+08	2.71573e+08	4.80742e+08	2.44681e+08	1.53288e+08	1.46977e+08	3.95822e+08	2.9258e+08	2.28995e+08	2.83259e+08	3.16762e+08	2.6497e+08	4.30285e+08	1.85661e+08	5.17749e+08	4.88129e+08	2.1367e+08	2.00605e+08
Quaternary ammonium salts	Choline	1.32	RPPOS	104.107	104.107	C5H13NO	1	HMDB0000097	2.71241e+08	2.6771e+08	3.00658e+08	2.69053e+08	2.07699e+08	2.20789e+08	2.68241e+08	4.05654e+08	4.66956e+08	2.79278e+08	5.9462e+08	3.39239e+08	3.03326e+08	2.08734e+08	1.2819e+09	7.36121e+08	9.86687e+08	7.86089e+08	3.03543e+08	2.18129e+08	6.60636e+08	5.21766e+08	3.23773e+08	3.46955e+08	3.77141e+08	4.72932e+08
Amino acids	Citrulline	1.4	RPPOS	176.103	176.103	C6H13N3O3	1	HMDB0000904	1.66748e+07	4.4702e+07	4.55629e+07	4.26852e+07	5.07917e+07	3.04828e+07	6.03168e+07	3.71765e+07	7.34776e+07	6.82496e+07	8.67642e+07	4.80143e+07	4.40729e+07	2.60043e+07	7.94397e+07	5.8455e+07	6.47905e+07	1.01979e+08	1.39363e+08	7.97205e+07	1.40827e+08	6.69385e+07	1.74234e+08	2.9164e+08	5.97496e+07	9.5449e+07
Amino acids	Creatine	1.5	RPPOS	132.077	132.077	C4H9N3O2	1	HMDB0000064	4.15949e+08	5.73168e+08	8.64534e+08	6.91664e+08	5.89672e+08	2.40002e+08	5.51055e+08	3.10185e+08	5.28818e+08	6.2511e+08	1.04303e+09	5.12977e+08	5.53345e+08	3.05714e+08	1.10979e+09	4.573e+08	6.14255e+08	7.73103e+08	9.14422e+08	4.26993e+08	1.24082e+09	5.6653e+08	1.24252e+09	1.2583e+09	9.61208e+08	9.15483e+08
Amino acids	Creatinine	1.42	RPPOS	114.066	114.066	C4H7N3O	1	HMDB0000562	2.77899e+07	2.17392e+07	2.87998e+07	3.13097e+07	3.48436e+07	3.2619e+07	4.86659e+07	2.30898e+07	2.91135e+07	2.24582e+07	2.65746e+07	2.8053e+07	3.79966e+07	2.78685e+07	3.53036e+07	3.09804e+07	3.44172e+07	4.36885e+07	6.79763e+07	5.16534e+07	3.55888e+07	2.32047e+07	4.42506e+07	7.02399e+07	4.22768e+07	5.20421e+07
Pyrimidine nucleosides	Cytidine	2.07	RPPOS	244.093	244.092	C9H13N3O5	1	HMDB0000089	1.1356e+06	1.18052e+06	2.62008e+06	4.2817e+06	2.78811e+06	1.741e+06	3.91104e+06	1.15553e+06	1.88089e+06	4.20477e+06	6.70068e+06	2.90822e+06	3.81339e+06	1.97397e+06	2.67455e+06	1.23546e+06	3.57926e+06	1.05919e+07	5.11757e+06	3.97203e+06	2.6576e+06	2.66484e+06	2.8228e+06	6.4761e+06	4.82498e+06	9.20116e+06
Pyrimidine	Cytosine	4.25	RPPOS	112.051	112.05	C4H5N3O	2	HMDB0000630	160283	225456	364081	242752	214893	141218	301291	341340	412922	294937	412396	183031	316105	199174	546687	294627	450172	351422	427724	266001	671675	491344	487557	727115	369583	531209
Amino acids	Demethylarginine	1.5	RPPOS	203.15	203.15	C8H18N4O2	2	HMDB0001539	2.28647e+06	4.51133e+06	4.65774e+06	3.93083e+06	4.63805e+06	2.97745e+06	6.15007e+06	5.0115e+06	8.3887e+06	6.93523e+06	7.96613e+06	3.53157e+06	4.55821e+06	3.0338e+06	1.25864e+07	6.39241e+06	7.16943e+06	7.30776e+06	9.54581e+06	7.14517e+06	1.91472e+07	1.01479e+07	1.38561e+07	2.12813e+07	7.0334e+06	1.06547e+07
Carbohydrates	Fucose	1.58	RPPOS	165.076	165.075	C6H12O5	2	HMDB0000174	3.58626e+06	8.96512e+06	9.68876e+06	1.04807e+07	1.35694e+07	9.77616e+06	1.60084e+07	1.27759e+07	2.67475e+07	1.72207e+07	2.01166e+07	1.04467e+07	1.45335e+07	9.60984e+06	8.48266e+06	1.13418e+07	1.51332e+07	1.45108e+07	1.52128e+07	1.22184e+07	3.51153e+07	2.12298e+07	3.54291e+07	5.46166e+07	1.35068e+07	1.93539e+07
Carbohydrates	Glucose	1.41	RPPOS	203.053	203.052	C6H12O6	2	HMDB0000122	8.95546e+07	1.75164e+08	1.64287e+08	2.40934e+08	3.19542e+08	2.59988e+08	3.58285e+08	2.10497e+08	3.16873e+08	3.12854e+08	3.16045e+08	1.49396e+08	2.56147e+08	2.53924e+08	9.66654e+07	7.55662e+07	5.11512e+07	5.40673e+07	6.24064e+08	5.57217e+08	3.68423e+08	2.02663e+08	5.51727e+08	9.09142e+08	2.93162e+08	3.78332e+08
Amino acids	Glutamate	1.39	RPPOS	148.06	148.06	C5H9NO4	1	HMDB0000148	3.46901e+07	4.10902e+07	6.43199e+07	6.46694e+07	4.06826e+07	3.20119e+07	6.54318e+07	8.38016e+07	1.35457e+08	4.29812e+07	2.24201e+08	9.21711e+07	8.06595e+07	2.68283e+07	6.21911e+08	3.15442e+08	6.1254e+08	5.23655e+08	1.28145e+08	5.70977e+07	3.02943e+08	1.30714e+08	1.44591e+08	1.93155e+08	1.33292e+08	2.13825e+08
Amino acids	Glutamine	1.33	RPPOS	147.076	147.076	C5H10N2O3	1	HMDB0000641	1.81931e+08	3.86593e+08	3.22616e+08	2.81031e+08	2.95392e+08	2.15132e+08	3.6087e+08	2.25163e+08	4.31715e+08	4.54134e+08	4.32444e+08	2.42337e+08	3.23802e+08	1.90935e+08	2.322e+08	2.39581e+08	2.40939e+08	3.48295e+08	6.64049e+08	4.34745e+08	8.08056e+08	5.13802e+08	7.95465e+08	1.25016e+09	3.99419e+08	4.58145e+08
Amino acids	Glutamylglutamine	1.56	RPPOS	276.119	276.118	C10H17N3O6	2	HMDB0028817	2.06581e+06	5.38448e+06	4.95332e+06	5.97292e+06	6.85906e+06	5.23053e+06	8.52282e+06	4.92456e+06	1.16276e+07	1.11021e+07	6.99704e+06	5.45513e+06	6.08587e+06	2.97858e+06	808855	2.36019e+06	396163	2.52182e+06	1.31584e+07	9.50721e+06	1.37441e+07	1.12505e+07	2.2191e+07	4.10216e+07	7.86865e+06	6.86713e+06
Glycerophosphocholines	Glycerophosphocholine	1.38	RPPOS	258.11	258.109	C8H20NO6P	1	HMDB0000086	2.52601e+07	3.74205e+07	6.22827e+07	4.82329e+07	5.34148e+07	4.20861e+07	6.66758e+07	7.39289e+07	8.15274e+07	4.74692e+07	1.04983e+08	5.12542e+07	3.8468e+07	2.01006e+07	2.2235e+08	1.03522e+08	1.6321e+08	1.59897e+08	8.67591e+07	7.67126e+07	1.1025e+08	9.18714e+07	6.78664e+07	1.28991e+08	9.70922e+07	1.3463e+08
Amino acids	Glycine	1.3	RPPOS	76.0393	76.0392	C2H5NO2	1	HMDB0000123	1.03701e+07	1.26071e+07	1.36564e+07	1.4664e+07	1.17101e+07	1.23949e+07	1.89015e+07	2.02697e+07	2.03198e+07	1.39589e+07	2.57698e+07	1.35746e+07	1.49656e+07	7.91218e+06	3.66814e+07	2.34246e+07	3.11385e+07	3.33216e+07	3.29172e+07	1.82316e+07	3.52636e+07	3.23761e+07	3.07114e+07	4.36659e+07	1.75705e+07	2.7582e+07
Purines	Guanine	4.39	RPPOS	152.057	152.056	C5H5N5O	1	HMDB0000132	506036	6.6541e+06	7.59673e+06	7.0669e+06	4.76435e+06	3.82994e+06	9.77527e+06	3.16301e+06	2.32402e+06	9.38896e+06	5.21809e+06	3.76392e+06	1.77595e+06	2.38741e+06	582692	339745	1.56903e+06	901142	4.43116e+06	3.22862e+06	4.98808e+06	3.6328e+06	1.3606e+07	2.96856e+07	3.53541e+06	1253529
Purine nucleosides	Guanosine	4.38	RPPOS	284.099	284.098	C10H13N5O5	1	HMDB0000133	420833	5.73811e+06	6.41792e+06	5.519e+06	3.71665e+06	3.10698e+06	7.6465e+06	2.71105e+06	2.019e+06	7.73521e+06	4.02392e+06	3.01835e+06	1.31722e+06	1.80381e+06	413940	236412	1.18664e+06	620395	3.48907e+06	2.5248e+06	4.16845e+06	3.10478e+06	1.12852e+07	2.38984e+07	2.74202e+06	850847
Amino acids	Histidine	1.29	RPPOS	156.077	156.076	C6H9N3O2	1	HMDB0000177	3.08644e+06	6.65271e+06	7.1186e+06	5.94582e+06	5.75618e+06	4.77066e+06	7.83597e+06	4.99878e+06	9.02546e+06	8.26e+06	9.97161e+06	6.67059e+06	5.7277e+06	3.60818e+06	1.26101e+07	6.16646e+06	7.99755e+06	1.06371e+07	1.14633e+07	7.19148e+06	2.1998e+07	1.22078e+07	1.3447e+07	2.10755e+07	7.29175e+06	1.16385e+07
Amino acids	Homocitrulline	1.61	RPPOS	190.119	190.118	C7H15N3O3	2	HMDB0000679	578496	881631	1.09195e+06	1.22518e+06	1.73121e+06	695336	2.18534e+06	2.3161e+06	2.04692e+06	1.53399e+06	3.27173e+06	1.67798e+06	1.34199e+06	1.03358e+06	861103	1.41633e+06	1.80982e+06	2.38629e+06	2.15758e+06	1.22845e+06	4.1443e+06	2.07174e+06	4.10398e+06	5.7108e+06	1.48624e+06	2.5164e+06
Purines	Hypoxanthine	2.66	RPPOS	137.046	137.046	C5H4N4O	1	HMDB0000157	1.46942e+08	2.14727e+08	3.36011e+08	2.88556e+08	1.55551e+08	1.73972e+08	2.17572e+08	1.92755e+08	4.18555e+08	2.51532e+08	3.5379e+08	1.49155e+08	1.8397e+08	7.99361e+07	1.21943e+09	1.18391e+09	1.25368e+09	1.46576e+09	2.45758e+08	1.97413e+08	5.31123e+08	5.08779e+08	4.12608e+08	2.2504e+08	2.62274e+08	3.03848e+08
Indoles	Indoleacrylic acid	5.13	RPPOS	188.071	188.07	C11H9NO2	2	HMDB0000734	6.1458e+07	1.03729e+08	1.08258e+08	1.36139e+08	2.01969e+08	8.05006e+07	1.69096e+08	8.3568e+07	2.14318e+08	1.68633e+08	1.56721e+08	8.90146e+07	7.52436e+07	7.03411e+07	1.85632e+08	9.84231e+07	1.04247e+08	1.5615e+08	1.81308e+08	9.49479e+07	3.62466e+08	1.49839e+08	3.15794e+08	7.29704e+08	1.57339e+08	1.07282e+08
Purine nucleosides	Inosine	4.42	RPPOS	269.088	269.087	C10H12N4O5	1	HMDB0000195	1.36962e+07	4.63815e+07	6.01974e+07	5.85468e+07	6.49742e+07	6.12711e+07	9.93611e+07	3.5718e+07	7.478e+07	7.64451e+07	6.28485e+07	4.35486e+07	4.11002e+07	3.89836e+07	2.37009e+06	1.08524e+07	9.41661e+06	1.35211e+07	5.28519e+07	5.64498e+07	6.81265e+07	7.47267e+07	7.11407e+07	1.0929e+08	7.52979e+07	4.05147e+07
Amino acids	Isoleucine	4.29	RPPOS	132.102	132.102	C6H13NO2	1	HMDB0000172	1.14462e+08	2.07748e+08	2.08883e+08	2.8438e+08	1.98015e+08	1.63136e+08	2.74892e+08	1.2891e+08	1.58097e+08	3.92002e+08	1.9741e+08	1.01971e+08	2.49104e+08	1.40247e+08	3.84443e+08	1.79241e+08	4.29153e+08	3.25721e+08	3.19796e+08	2.13237e+08	4.84697e+08	3.03136e+08	5.9948e+08	6.16584e+08	2.34608e+08	3.55362e+08
Amino acids	Kynurenine	4.72	RPPOS	209.092	209.091	C10H12N2O3	1	HMDB0000684	739155	1.22781e+06	1.6411e+06	1.41076e+06	1.64228e+06	553215	1.49441e+06	688740	1.54468e+06	1.61818e+06	917905	524848	807438	1.19705e+06	2.53011e+06	560997	804795	831220	1.53497e+06	796801	4.10919e+06	1.11089e+06	2.50728e+06	5.8822e+06	1.13293e+06	1.07173e+06
Amino acids	L-2-Amino-6-oxohexanoate	4.49	RPPOS	146.081	146.081	C6H11NO3	2	HMDB0303320	4.34204e+06	5.61854e+06	6.83012e+06	6.07299e+06	1.59635e+06	3.67239e+06	7.69429e+06	2.75952e+06	2.75052e+06	2.74821e+06	858184	726808	3.97537e+06	1.58115e+06	3.65072e+06	3.84282e+06	5.7165e+06	5.54718e+06	8.18418e+06	2.95423e+06	1.61316e+07	9.24787e+06	4.40197e+06	9.6407e+06	3.74573e+06	9.10727e+06
Amino acids	L-Acetopine	4.27	RPPOS	233.124	233.124	C8H16N4O4	2	HMDB0039111	6.78201e+06	4.17141e+07	3.38119e+07	2.44148e+07	2.67895e+07	1.10434e+07	2.33863e+07	1.81419e+07	3.46987e+07	3.39476e+07	2.65566e+07	1.62258e+07	1.83392e+07	1.3779e+07	5.08795e+07	2.86121e+07	3.34478e+07	4.15969e+07	3.89189e+07	1.80345e+07	7.36924e+07	4.02751e+07	3.77213e+07	7.11669e+07	2.83259e+07	3.63654e+07
Acyl carnitines	L-Acetylcarnitine	2.34	RPPOS	204.123	204.123	C9H17NO4	1	HMDB0000201	1.7471e+08	1.72526e+08	1.77283e+08	1.31105e+08	2.1633e+08	1.19466e+08	1.87436e+08	1.85748e+08	2.0636e+08	1.23939e+08	1.17686e+08	6.40319e+07	1.99833e+08	1.87554e+08	2.06796e+08	2.17128e+08	1.99443e+08	1.73871e+08	3.06868e+08	2.63055e+08	4.23563e+08	1.96616e+08	2.9415e+08	3.05212e+08	2.72106e+08	2.05011e+08
Amino acids	L-Alpha-aminobutyric acid	1.39	RPPOS	104.071	104.07	C4H9NO2	2	HMDB0000452	6.44389e+06	8.32676e+06	1.21166e+07	9.30967e+06	9.60923e+06	8.53555e+06	1.21867e+07	1.00338e+07	6.83649e+06	7.16971e+06	5.96581e+06	5.05219e+06	8.88005e+06	6.49195e+06	8.2264e+06	6.01327e+06	1.33731e+07	8.70465e+06	1.66342e+07	1.0891e+07	1.28663e+07	1.06156e+07	1.30926e+07	2.40835e+07	9.84977e+06	1.39503e+07
Amino acids	Leu Gly	2.16	RPPOS	189.123	189.123	C8H16N2O3	2	HMDB0000759	386959	876219	998873	1.13985e+06	2.29816e+06	864695	1.99923e+06	591884	1.36835e+06	1.00089e+06	868422	826147	1.42283e+06	1.10665e+06	773438	786159	883834	690562	2.4464e+06	1.73747e+06	2.77852e+06	1.18406e+06	1.25097e+06	1.02883e+06	1.73476e+06	2.93984e+06
Amino acids	Leucine	4.37	RPPOS	132.102	132.102	C6H13NO2	1	HMDB0000687	2.31978e+08	3.84751e+08	3.80876e+08	2.8438e+08	3.02507e+08	2.88561e+08	4.87099e+08	2.3494e+08	3.16205e+08	2.32706e+08	3.47092e+08	2.62805e+08	4.37713e+08	2.49782e+08	7.97627e+08	3.86435e+08	4.29153e+08	6.07809e+08	5.31752e+08	3.77158e+08	9.35009e+08	5.49754e+08	3.68963e+08	1.01386e+09	4.1273e+08	6.35167e+08
Amino acids	L-gamma-glutamyl-L-isoleucine	5.08	RPPOS	261.144	261.144	C11H20N2O5	2	HMDB0011170	390117	536382	699649	898019	850068	675736	1.26438e+06	631140	903510	1.04177e+06	790771	423969	797341	488223	1.11568e+06	733669	890965	1.42635e+06	1.18661e+06	703911	2.08057e+06	1.08059e+06	2.42567e+06	4.51868e+06	1.18922e+06	1.61129e+06
Amino acids	L-gamma-glutamyl-L-leucine	5.17	RPPOS	261.144	261.144	C11H20N2O5	2	HMDB0011171	1.24006e+06	1.98363e+06	2.45002e+06	2.54179e+06	2.17445e+06	2.06309e+06	3.87442e+06	2.15893e+06	3.23388e+06	3.06189e+06	3.01765e+06	2.20764e+06	2.63643e+06	1.27533e+06	3.60016e+06	2.5434e+06	2.79736e+06	5.17667e+06	4.34742e+06	2.35398e+06	6.71908e+06	4.33752e+06	7.53419e+06	1.49752e+07	3.59018e+06	5.36302e+06
Amino acids	L-NIO	4.27	RPPOS	174.124	174.123	C7H15N3O2	2	PubChem CID 107984	241491	653414	414204	368470	409136	338284	1.03304e+06	302658	1.3798e+06	339984	564198	218006	971808	988342	788831	825491	605489	346716	979836	368284	1.78308e+06	690615	2.56854e+06	4.08475e+06	574174	1.31835e+06
Amino acids	Lysine	1.15	RPPOS	147.113	147.113	C6H14N2O2	1	HMDB0000182	2.01695e+07	3.47789e+07	3.87018e+07	3.85392e+07	2.96036e+07	2.86912e+07	4.91106e+07	3.69324e+07	5.90539e+07	4.19958e+07	7.08207e+07	2.81892e+07	3.41473e+07	1.8778e+07	6.83439e+07	4.43803e+07	5.22678e+07	6.34246e+07	5.64316e+07	3.72678e+07	1.0245e+08	5.75589e+07	6.76074e+07	1.03325e+08	4.08983e+07	5.77213e+07
Amino acids	Methionine	2.53	RPPOS	150.058	150.058	C5H11NO2S	1	HMDB0000696	2.8816e+07	8.61939e+07	8.55258e+07	8.51089e+07	3.99413e+07	4.26878e+07	7.20999e+07	5.48021e+07	1.02662e+08	7.60036e+07	1.80621e+08	5.21749e+07	4.86574e+07	1.92871e+07	1.53604e+08	8.06679e+07	1.10821e+08	1.67012e+08	1.20332e+08	7.08495e+07	1.84728e+08	1.24111e+08	9.70921e+07	2.16394e+08	6.82758e+07	7.32981e+07
Pyridinecarboxylic acids	N1-Methyl-2-pyridone-5-carboxamide	4.46	RPPOS	153.066	153.066	C7H8N2O2	2	HMDB0004193	5.85788e+06	1.07184e+07	7.06608e+06	5.16059e+06	6.4176e+06	5.77066e+06	1.30516e+07	5.34775e+06	9.48495e+06	1.20579e+07	1.25742e+07	7.82782e+06	5.9282e+06	3.9445e+06	1.51085e+07	6.15447e+06	7.76209e+06	7.07649e+06	9.96601e+06	9.70365e+06	1.09878e+07	9.52986e+06	1.66498e+07	2.03235e+07	4.8953e+06	1.01501e+07
Amino acids	N-Acetylthreonine	1.65	RPPOS	162.076	162.076	C6H11NO4	2	HMDB0062557	2.78235e+06	2.76359e+06	2.98735e+06	2.89466e+06	2.5353e+06	1.46847e+06	3.07564e+06	1.23963e+07	3.78513e+06	1.7918e+07	1.18947e+07	2.07672e+06	3.51174e+06	6.79984e+06	9.78106e+06	1.47463e+07	5.1279e+06	1.4475e+07	4.809e+06	3.89685e+06	7.63725e+06	4.31651e+06	8.51634e+06	1.56123e+07	5.14605e+06	5.2284e+06
Pyrimidine nucleosides	N-Amino-N-(2-hydroxyethyl)cytidine	1.39	RPPOS	303.13	303.129	C11H18N4O6	2	PubChem CID 149097	5.40099e+06	1.13134e+07	9.9505e+06	1.62739e+07	1.81845e+07	1.51215e+07	1.64256e+07	1.32425e+07	1.84424e+07	2.29507e+07	1.6256e+07	6.87881e+06	7.1119e+06	1.12131e+07	2.51524e+06	2.5554e+06	998666	736731	2.6256e+07	2.73208e+07	1.62478e+07	7.73082e+06	2.67842e+07	3.03793e+07	1.0282e+07	1.23119e+07
Pyridinecarboxylic acids	Niacinamide	2.15	RPPOS	123.055	123.055	C6H6N2O	1	HMDB0001406	5.09496e+06	5.86853e+06	4.55672e+06	5.56036e+06	5.55636e+06	1.0056e+07	8.59804e+06	4.02822e+06	8.39455e+06	4.37225e+06	1.82897e+07	1.08658e+07	7.21215e+06	5.28318e+06	1.56808e+07	6.83756e+06	1.20005e+07	2.76875e+07	1.02658e+07	1.39544e+07	1.32585e+07	8.27689e+06	7.92694e+06	9.99987e+06	1.06527e+07	1.33894e+07
Amino acids	N-isovalerylglycine	1.37	RPPOS	160.097	160.096	C7H13NO3	1	HMDB0000678	430176	503562	632824	579456	433667	522638	585916	483232	669832	496621	668401	353985	740771	594587	340800	527454	439712	810091	1.04062e+06	833162	1.12927e+06	547035	2.06593e+06	2.26475e+06	893210	856778
Amino acids	Ornithine	1.15	RPPOS	133.097	133.097	C5H12N2O2	2	HMDB0000214	4.57605e+06	5.1863e+06	4.76469e+06	4.34162e+06	3.92795e+06	3.30567e+06	6.26751e+06	4.00294e+06	7.42569e+06	4.86581e+06	1.12896e+07	2.85581e+06	4.32467e+06	2.67383e+06	1.08814e+07	8.66324e+06	1.20061e+07	1.44056e+07	8.47211e+06	7.02949e+06	1.68339e+07	1.27791e+07	9.08059e+06	1.42316e+07	5.69486e+06	8.07086e+06
Polyols	Pantothenic acid	4.85	RPPOS	220.118	220.117	C9H17NO5	1	HMDB0000210	974015	1.90753e+06	1.33307e+06	1.20394e+06	2.62707e+06	870223	1.74207e+06	1.22393e+06	3.40751e+06	2.17036e+06	2.73176e+06	1.04531e+06	896865	465500	6.51047e+06	2.85301e+06	3.8662e+06	4.77968e+06	7.47167e+06	5.17826e+06	7.897e+06	2.3357e+06	5.103e+06	8.32187e+06	1.43623e+06	4.84963e+06
Amino acids	Phenylacetylglycine	5.91	RPPOS	194.081	194.081	C10H11NO3	2	HMDB0000821	428226	1.35868e+06	1.27828e+06	1.42674e+06	1.62605e+06	1.13492e+06	2.22968e+06	1.11979e+06	1.4615e+06	1.82831e+06	2.60334e+06	1.29302e+06	902115	904835	1.64816e+06	1.04229e+06	1.72981e+06	1.66192e+06	1.60474e+06	1.31601e+06	1.5251e+06	3.4071e+06	1.93882e+06	2.49028e+06	1.98258e+06	2.42959e+06
Amino acids	Phenylalanine	4.76	RPPOS	166.086	166.086	C9H11NO2	1	HMDB0000159	1.68201e+08	3.04513e+08	3.48455e+08	2.59408e+08	3.28982e+08	2.28657e+08	3.70112e+08	1.83643e+08	3.48422e+08	3.8646e+08	3.80122e+08	2.00684e+08	2.82037e+08	1.88828e+08	6.56836e+08	2.98149e+08	3.59345e+08	4.9685e+08	4.79369e+08	3.19438e+08	9.03487e+08	4.56825e+08	5.05065e+08	7.31465e+08	3.84145e+08	4.96678e+08
Amino acids	Phenylalanyl-Glutamate	5.32	RPPOS	295.129	295.128	C14H18N2O5	2	HMDB0028994	490169	790237	1.10416e+06	1.1475e+06	1.28645e+06	901847	1.59542e+06	796253	1.56332e+06	1.36437e+06	1.69674e+06	817454	1.03174e+06	638696	1.52191e+06	945812	1.03754e+06	1.6951e+06	2.23409e+06	1.21515e+06	2.64365e+06	1.85256e+06	2.40904e+06	3.92759e+06	1.7715e+06	2.28804e+06
Quaternary ammonium salts	Phosphorylcholine	1.35	RPPOS	184.073	184.073	C5H14NO4P	2	HMDB0001565	977279	244218	442534	1.50548e+06	580593	316749	952860	970124	1.01212e+06	1.14214e+06	1.75831e+06	1.18987e+06	864881	151927	3.86535e+06	3.43697e+06	3.62841e+07	7.1317e+06	2.04578e+06	1.00799e+06	3.55124e+06	2.76448e+06	1.19724e+06	779660	2.22511e+06	4.60756e+06
Amino acids	Pipecolic acid	2.19	RPPOS	130.086	130.086	C6H11NO2	1	HMDB0000070	2.44805e+07	3.34379e+07	3.33737e+07	3.18862e+07	2.29053e+07	2.42151e+07	3.61325e+07	3.37181e+07	4.09801e+07	3.21969e+07	4.76731e+07	2.37948e+07	2.12491e+07	1.48223e+07	5.10361e+07	3.67315e+07	3.56155e+07	4.07308e+07	3.2937e+07	2.39711e+07	5.37036e+07	3.66144e+07	3.9357e+07	4.473e+07	2.63961e+07	3.71661e+07
Amino acids	Proline	1.55	RPPOS	116.071	116.07	C5H9NO2	1	HMDB0000162	7.36554e+07	1.13082e+08	1.32663e+08	1.38687e+08	1.18486e+08	9.45289e+07	1.47539e+08	1.44674e+08	1.88206e+08	1.4074e+08	2.41441e+08	1.20614e+08	1.37573e+08	6.50157e+07	4.92955e+08	2.49193e+08	2.91792e+08	3.25696e+08	2.88587e+08	1.28721e+08	3.11293e+08	2.34364e+08	2.7546e+08	3.11177e+08	1.50153e+08	2.83611e+08
Amino acids	Proline betaine	1.63	RPPOS	144.102	144.102	C7H13NO2	2	HMDB0004827	407106	774562	1.16311e+06	1.08229e+06	135674	237304	471537	702505	972058	803791	1.13722e+06	252657	647203	215329	2.589e+06	715716	1.1328e+06	1.34175e+06	3.70112e+06	1.25076e+06	6.63709e+06	2.05023e+06	4.21224e+06	1.18314e+07	310372	1.0329e+06
Acyl carnitines	Propionylcarnitine	4.38	RPPOS	218.139	218.138	C10H19NO4	1	HMDB0000824	3.94379e+06	4.77577e+06	4.44924e+06	3.58351e+06	4.61846e+06	2.69369e+06	5.33343e+06	6.19876e+06	8.18051e+06	5.36216e+06	7.04204e+06	3.04983e+06	3.54984e+06	2.13263e+06	1.13397e+07	6.38422e+06	4.96677e+06	7.54018e+06	8.31049e+06	4.82471e+06	1.93469e+07	5.53448e+06	1.9162e+07	1.72243e+07	5.58057e+06	5.03652e+06
Nucleoside	Pseudouridine	2.22	RPPOS	245.077	245.076	C9H12N2O6	1	HMDB0000767	466785	607813	651475	562444	1.40267e+06	911100	1.93924e+06	1.2614e+06	1.30683e+06	540880	1.22391e+06	2.05625e+06	2.01684e+06	1.42979e+06	1.27028e+06	703063	872020	772541	2.19431e+06	2.41515e+06	2.39351e+06	1.45206e+06	1.99163e+06	2.79551e+06	3.39718e+06	6.05664e+06
Amino acids	Pyroglutamic acid	3.18	RPPOS	130.05	130.05	C5H7NO3	1	HMDB0000267	2.01226e+08	4.14994e+08	3.6866e+08	3.19608e+08	3.3085e+08	2.44878e+08	4.14548e+08	2.4353e+08	4.60133e+08	4.68625e+08	5.17431e+08	3.25438e+08	4.02148e+08	2.28657e+08	2.12324e+08	3.63889e+08	2.44584e+08	5.74165e+08	6.58016e+08	4.33097e+08	8.20142e+08	5.71716e+08	7.97796e+08	1.03961e+09	4.99712e+08	5.44594e+08
Amino acids	Pyroglutamine	1.49	RPPOS	129.066	129.066	C5H8N2O2	2	HMDB0062558	1.03997e+06	1.92445e+06	1.39945e+06	1.92156e+06	1.92947e+06	1.98558e+06	3.09511e+06	1.05859e+06	2.15314e+06	1.54748e+06	2.38747e+06	2.01569e+06	2.16118e+06	1.29638e+06	2.22544e+06	2.89273e+06	3.98008e+06	3.89897e+06	4.90936e+06	3.20826e+06	4.16094e+06	2.34427e+06	4.56218e+06	8.15338e+06	2.03284e+06	3.32208e+06
Amino acids	Sarcosine	1.51	RPPOS	90.055	90.0548	C3H7NO2	1	HMDB0000271	2.99293e+06	3.61795e+06	5.22841e+06	4.44287e+06	4.03427e+06	1.65656e+06	3.62799e+06	2.07517e+06	3.21702e+06	3.96146e+06	6.43984e+06	3.46895e+06	3.43931e+06	1.99408e+06	5.16636e+06	2.49158e+06	2.91913e+06	3.75112e+06	5.8216e+06	2.972e+06	6.19608e+06	2.82093e+06	6.6675e+06	6.64304e+06	6.18221e+06	5.65156e+06
Amino acids	Serine	1.3	RPPOS	106.05	106.05	C3H7NO3	1	HMDB0000187	1.51302e+07	2.807e+07	2.65724e+07	2.9227e+07	2.82033e+07	2.14888e+07	3.15235e+07	3.2284e+07	4.38839e+07	3.3139e+07	6.26459e+07	2.92765e+07	2.5374e+07	1.43064e+07	7.91438e+07	5.31829e+07	6.52067e+07	7.99248e+07	7.26118e+07	4.00012e+07	6.82584e+07	5.08383e+07	6.12362e+07	8.49979e+07	3.39533e+07	5.96799e+07
Amino acids	Taurine	1.34	RPPOS	126.022	126.022	C2H7NO3S	1	HMDB0000251	1.22298e+08	1.21763e+08	1.9547e+08	1.65288e+08	1.26596e+08	9.96894e+07	1.87336e+08	1.67102e+08	2.80432e+08	1.22821e+08	3.9521e+08	1.73067e+08	2.43869e+08	9.02339e+07	4.34432e+08	2.65568e+08	4.2753e+08	4.1861e+08	3.43367e+08	1.76189e+08	5.76723e+08	3.09799e+08	3.74165e+08	4.9232e+08	3.06019e+08	3.82504e+08
Amino acids	Threonine	1.36	RPPOS	120.066	120.065	C4H9NO3	1	HMDB0000167	6.30563e+07	1.02566e+08	1.07601e+08	1.00555e+08	9.30462e+07	7.21687e+07	1.06948e+08	7.00329e+07	1.01343e+08	1.16982e+08	1.24868e+08	8.95691e+07	7.75607e+07	4.72925e+07	1.74203e+08	9.1e+07	1.16842e+08	1.48626e+08	2.07493e+08	1.04946e+08	1.50004e+08	9.35014e+07	1.3091e+08	1.87351e+08	1.16164e+08	1.45234e+08
Pyrimidines	Thymine	4.71	RPPOS	127.05	127.05	C5H6N2O2	1	HMDB0000262	918680	1.36963e+06	2.53954e+06	1.2039e+06	1.36349e+06	930126	1.9367e+06	1.28995e+06	2.15414e+06	1.34797e+06	1.49991e+06	896209	1.62301e+06	1.29024e+06	2.44313e+06	1.17701e+06	1.46437e+06	1.17699e+06	2.09388e+06	1.61429e+06	3.66878e+06	1.62769e+06	1.53736e+06	2.65253e+06	2.02736e+06	2.5536e+06
Aminoxides	Trimethylamine N-oxide	1.4	RPPOS	76.0757	76.0756	C3H9NO	1	HMDB0000925	2.74504e+06	2.74405e+06	1.85083e+06	1.89529e+06	1.01544e+07	1.80528e+06	1.57386e+06	1.74713e+06	3.03995e+06	3.25957e+06	1.58135e+06	1.45338e+06	2.58603e+06	1.86778e+06	188373	547923	389294	646115	767128	1.62026e+06	571607	330903	2.47333e+06	2.59375e+06	765723	618017
Indoles	Tryptamine	1.3	RPPOS	161.107	161.108	C10H12N2	1	HMDB0000303	1.02463e+07	9.48406e+06	9.83156e+06	7.4216e+06	7.96783e+06	8.89041e+06	8.66171e+06	6.6797e+06	5.79983e+06	7.46074e+06	6.54155e+06	8.49129e+06	7.6625e+06	8.4279e+06	4.76421e+06	5.46247e+06	5.53199e+06	6.16173e+06	6.59331e+06	7.32602e+06	4.86568e+06	5.65941e+06	6.13492e+06	5.54828e+06	7.80391e+06	7.2707e+06
Amino acids	Tryptophan	5.12	RPPOS	205.097	205.097	C11H12N2O2	1	HMDB0000929	6.5719e+07	1.04461e+08	1.06989e+08	1.33392e+08	1.96092e+08	8.09235e+07	1.62103e+08	8.58408e+07	2.15282e+08	1.6655e+08	1.53165e+08	8.61182e+07	7.25469e+07	6.70364e+07	1.97012e+08	9.91281e+07	1.04325e+08	1.53334e+08	1.7721e+08	9.35422e+07	3.77839e+08	1.50158e+08	3.1365e+08	7.13699e+08	1.54901e+08	1.02959e+08
Amino acids	Tyrosine	4.29	RPPOS	182.081	182.081	C9H11NO3	1	HMDB0000158	4.17562e+07	7.32045e+07	1.01522e+08	1.24377e+08	1.10617e+08	1.09809e+08	1.95817e+08	1.09016e+08	1.80604e+08	1.42872e+08	2.32793e+08	1.06993e+08	9.00998e+07	5.10437e+07	1.95868e+08	1.03763e+08	1.59906e+08	2.18e+08	1.73919e+08	1.29829e+08	2.11234e+08	2.67118e+08	2.88179e+08	3.18689e+08	1.53167e+08	2.59133e+08
Pyrimidines	Uracil	3.65	RPPOS	113.035	113.034	C4H4N2O2	1	HMDB0000300	2.58056e+06	4.1184e+06	5.01627e+06	5.35134e+06	5.70672e+06	2.67846e+06	5.05209e+06	2.25806e+06	6.34828e+06	7.66793e+06	2.74545e+06	3.67645e+06	4.68779e+06	2.86193e+06	4.42622e+06	5.31695e+06	5.32443e+06	8.47987e+06	8.78568e+06	5.6576e+06	8.19284e+06	6.65072e+06	9.28331e+06	1.32771e+07	2.6982e+06	7.29458e+06
Amino acids	Urea	1.43	RPPOS	61.0396	61.0397	CH4N2O	1	HMDB0000294	2.83858e+08	3.00246e+08	3.2576e+08	3.29279e+08	3.59015e+08	3.08266e+08	4.24654e+08	2.61985e+08	3.56494e+08	3.30478e+08	3.71627e+08	3.4283e+08	4.38004e+08	3.38883e+08	4.92931e+08	2.64215e+08	3.08549e+08	3.85081e+08	5.05695e+08	4.35016e+08	5.19871e+08	3.24091e+08	6.25032e+08	7.49347e+08	3.77655e+08	5.18594e+08
Purines	Uric acid	2.59	RPPOS	169.036	169.035	C5H4N4O3	1	HMDB0000289	8.25102e+06	547956	1.35795e+06	1.00289e+06	1.70525e+06	347631	403092	3.73935e+07	3.94258e+07	8.78961e+06	4.32755e+07	8.65724e+06	2.55108e+06	3.9526e+06	6.21924e+07	7.29479e+06	3.9705e+07	5.27005e+07	993716	433402	2.299e+07	2.00249e+07	1.57247e+07	2.1872e+06	4.45899e+06	1.34646e+07
Pyrimidine nucleosides	Uridine	3.65	RPPOS	245.077	245.076	C9H12N2O6	1	HMDB0000296	261249	458449	573765	584402	701697	293676	596344	239802	728852	889495	299590	423182	577262	341027	501913	620438	606881	985539	1.09608e+06	679251	998266	776887	1.17149e+06	1.5874e+06	321899	913601
Amino acids	Valine	2.18	RPPOS	118.086	118.086	C5H11NO2	1	HMDB0000883	1.23794e+08	2.30277e+08	3.01624e+08	1.67562e+08	9.42793e+07	7.50959e+07	1.18876e+08	1.70281e+08	2.43225e+08	1.60792e+08	2.80747e+08	5.78691e+07	1.89703e+08	5.9219e+07	3.87523e+08	2.27126e+08	3.08439e+08	3.05172e+08	2.70207e+08	1.62217e+08	5.23565e+08	3.46508e+08	2.24652e+08	2.61018e+08	1.80303e+08	2.78636e+08
Purines	Xanthine	3.34	RPPOS	153.041	153.04	C5H4N4O2	1	HMDB0000292	496548	258004	744746	577772	410836	575477	978330	720402	3.36774e+06	391629	2.51768e+06	936226	570364	340478	1.80575e+07	1.84393e+07	1.75924e+07	2.13361e+07	1.1026e+06	475680	1.7725e+06	2.06702e+06	594083	684563	1.78094e+06	3.19858e+06
Fatty acids	2-Ethylhydracrylic acid	5.44	RPNEG	117.056	117.055	C5H10O3	1	HMDB0000396	2.2866e+07	4.6999e+07	9.27122e+07	5.83256e+07	5.70496e+07	3.4034e+07	4.61497e+07	2.46979e+07	2.71657e+07	5.69192e+07	5.54534e+07	3.97494e+07	5.32387e+07	2.40577e+07	7.47859e+07	3.99426e+07	4.11072e+07	4.73812e+07	6.992e+07	4.84993e+07	6.17026e+07	6.18958e+07	8.02238e+07	8.82496e+07	4.15321e+07	6.71824e+07
Short-chain hydro acids	2-Hydroxyglutarate	2.75	RPNEG	147.03	147.029	C5H8O5	2	HMDB0059655	2.00404e+06	1.33209e+06	2.90709e+06	2.13274e+06	1.1863e+06	683021	2.19359e+06	1.50742e+06	1.58166e+06	1.69552e+06	1.30467e+06	740331	1.8791e+06	803934	4.47917e+06	2.41592e+06	4.87617e+06	4.93806e+06	4.3771e+06	2.22099e+06	4.02667e+06	2.6648e+06	3.19213e+06	4.60578e+06	1.70278e+06	2.18836e+06
Short-chain keto acids	Acetoacetic acid	1.41	RPNEG	101.024	101.024	C4H6O3	2	HMDB0000060	1.7845e+07	3.30901e+07	3.08077e+07	4.10949e+07	4.0943e+07	3.33963e+07	4.0045e+07	3.18963e+07	4.5088e+07	4.9245e+07	4.22454e+07	2.45488e+07	2.74565e+07	3.21288e+07	1.81562e+07	1.70341e+07	1.17238e+07	1.01439e+07	5.81299e+07	5.50667e+07	4.58178e+07	3.14578e+07	6.54252e+07	7.76334e+07	3.1462e+07	3.85272e+07
Short-chain keto acids	Alpha-ketoisovaleric acid	4.87	RPNEG	115.04	115.04	C5H8O3	1	HMDB0000019	2.65881e+06	7.45263e+06	5.70444e+06	5.11741e+06	4.89293e+06	3.75697e+06	6.53488e+06	4.41347e+06	7.31427e+06	6.3535e+06	7.40217e+06	3.76063e+06	5.76068e+06	4.04082e+06	5.91599e+06	6.34098e+06	7.58147e+06	7.81097e+06	9.09103e+06	7.00814e+06	1.27264e+07	8.96235e+06	1.06329e+07	1.58376e+07	6.24629e+06	9.07687e+06
Carbohydrates	D-Xylitol	1.44	RPNEG	151.061	151.061	C5H12O5	2	HMDB0002917	152993	144805	264044	234740	194297	111336	275364	211925	529470	137231	508404	257887	309736	125808	1.39491e+07	9.41428e+06	8.33448e+06	1.4159e+07	343552	198102	824100	757655	468445	597576	378195	781429
Dicarboxylic acid	Fumaric acid	4.47	RPNEG	115.004	115.003	C4H4O4	1	HMDB0000134	1.53309e+06	1.46205e+06	1.99286e+06	1.87037e+06	1.23836e+06	988254	1.77648e+06	2.74188e+06	2.69237e+06	1.84576e+06	5.01056e+06	2.5873e+06	1.81513e+06	664218	1.13528e+07	5.07073e+06	6.08186e+06	6.79636e+06	4.09269e+06	2.05605e+06	3.44773e+06	2.92219e+06	5.29982e+06	4.79688e+06	2.72118e+06	5.11814e+06
Carbohydrates	Gluconic acid	1.51	RPNEG	195.051	195.05	C6H12O7	1	HMDB0000625	1.01733e+07	6.82438e+06	1.87365e+07	1.27107e+07	6.42616e+06	6.3862e+06	1.43402e+07	8.54419e+06	1.95834e+07	7.27103e+06	1.6281e+07	8.07722e+06	1.4533e+07	6.33072e+06	3.35959e+07	1.63855e+07	4.04665e+07	4.24666e+07	3.09648e+07	1.37495e+07	3.43434e+07	1.81411e+07	2.66657e+07	4.58046e+07	1.80949e+07	3.84748e+07
Carbohydrates	Glyceric acid	1.7	RPNEG	105.019	105.019	C3H6O4	2	HMDB0000139	6.04189e+06	1.13661e+07	1.29212e+07	1.14496e+07	9.9332e+06	9.38437e+06	1.50532e+07	1.10536e+07	1.95864e+07	1.0028e+07	2.43666e+07	1.17925e+07	1.10963e+07	8.95818e+06	2.47442e+07	2.23202e+07	3.11163e+07	3.08129e+07	2.2402e+07	1.77221e+07	2.44606e+07	1.60514e+07	2.3342e+07	3.60289e+07	1.61675e+07	2.22711e+07
Phenylpropanoic acids	Hydroxyphenyllactic acid	5.42	RPNEG	181.051	181.05	C9H10O4	1	HMDB0000755	1.93834e+06	2.1005e+06	3.37388e+06	3.2277e+06	2.89414e+06	1.98552e+06	4.56004e+06	2.70576e+06	4.13363e+06	2.66105e+06	2.8778e+06	1.53348e+06	2.05646e+06	1.50269e+06	7.85541e+06	2.64137e+06	4.52396e+06	5.42792e+06	3.7706e+06	2.48169e+06	7.91381e+06	6.79261e+06	6.1118e+06	7.27999e+06	3.84902e+06	5.36006e+06
Amino acids	Iminodiacetic acid	1.4	RPNEG	132.03	132.03	C4H7NO4	2	HMDB0011753	6.7683e+06	1.51498e+07	1.94291e+07	2.28079e+07	1.77992e+07	1.24263e+07	1.84277e+07	1.48045e+07	3.76423e+07	1.45395e+07	5.81432e+07	1.89719e+07	1.75397e+07	7.65068e+06	1.85991e+08	7.18669e+07	1.06631e+08	1.0073e+08	3.73664e+07	1.94807e+07	5.09155e+07	2.61836e+07	3.68447e+07	5.42332e+07	2.97348e+07	4.90158e+07
Alpha hydroxy acids	Lactate	2.4	RPNEG	89.0244	89.0243	C3H6O3	1	HMDB0000190	4.93413e+08	4.14946e+08	5.99646e+08	6.43215e+08	3.70871e+08	4.54932e+08	7.06938e+08	6.85799e+08	1.31255e+09	5.58044e+08	1.50933e+09	6.85191e+08	8.88869e+08	3.9429e+08	2.73912e+09	1.75623e+09	1.79497e+09	2.31395e+09	1.58421e+09	9.0125e+08	1.89264e+09	1.08218e+09	1.41143e+09	1.45618e+09	1.15562e+09	1.78243e+09
Carbohydrates	L-Erythrulose	1.41	RPNEG	119.035	119.035	C4H8O4	2	HMDB0006293	1.79472e+07	3.64787e+07	3.28079e+07	4.43323e+07	4.44628e+07	3.52182e+07	4.21078e+07	3.57178e+07	4.99127e+07	5.50669e+07	4.62762e+07	2.49647e+07	2.79632e+07	3.37211e+07	1.69599e+07	1.63211e+07	1.05035e+07	1.04465e+07	6.44786e+07	6.01881e+07	5.14834e+07	3.23435e+07	7.5384e+07	8.887e+07	3.25589e+07	3.95145e+07
Carbohydrates	L-Threonic acid	1.58	RPNEG	135.03	135.029	C4H8O5	2	HMDB0000943	9.93088e+06	1.81245e+07	1.88647e+07	2.03511e+07	1.65438e+07	1.19545e+07	2.28884e+07	1.72278e+07	2.96195e+07	2.46141e+07	3.12768e+07	1.50378e+07	1.91624e+07	1.19311e+07	2.41192e+07	1.48294e+07	2.48828e+07	3.79852e+07	4.30387e+07	2.72431e+07	4.79727e+07	3.57365e+07	5.13137e+07	8.5533e+07	2.54615e+07	4.57778e+07
Beta hydroxy acids	Malic acid	2.18	RPNEG	133.014	133.014	C4H6O5	1	HMDB0000156	1.36984e+07	2.11369e+07	3.22346e+07	2.99594e+07	1.73043e+07	7.73166e+06	3.32759e+07	4.43174e+07	4.76151e+07	2.89326e+07	8.82353e+07	2.52452e+07	2.48933e+07	7.03179e+06	1.55968e+08	6.51121e+07	9.17244e+07	1.09116e+08	4.99244e+07	3.043e+07	5.20818e+07	5.61887e+07	8.7795e+07	7.41566e+07	5.38506e+07	8.63418e+07
Carbohydrates	Mannitol	1.42	RPNEG	181.072	181.071	C6H14O6	2	HMDB0000765	1.60482e+06	2.08741e+06	2.14736e+06	2.25936e+06	1.96282e+06	1.32326e+06	1.95711e+06	2.42632e+06	3.41011e+06	2.39201e+06	5.38403e+06	2.42965e+06	1.55444e+06	876759	2.69222e+07	1.5017e+07	8.12425e+06	1.20817e+07	4.0557e+06	2.767e+06	5.95286e+06	2.08775e+06	4.97048e+06	5.08843e+06	3.32219e+06	5.81154e+06
Purines	Oxypurinol	3.48	RPNEG	151.026	151.026	C5H4N4O2	1	HMDB0000786	4.14395e+07	7.40525e+07	1.08795e+08	9.62356e+07	6.92565e+07	6.24038e+07	1.09809e+08	7.56335e+07	1.87715e+08	6.17679e+07	1.79787e+08	8.73337e+07	9.71774e+07	6.01034e+07	3.49421e+08	3.01898e+08	3.89552e+08	4.0545e+08	1.32719e+08	1.05435e+08	2.00775e+08	1.73703e+08	9.66663e+07	9.48422e+07	1.52739e+08	1.69213e+08
Phenylpropanoic acids	Phenyllactic acid	6.5	RPNEG	165.056	165.055	C9H10O3	1	HMDB0000563	707439	696789	830126	726405	610557	379240	985647	289204	530344	699734	423369	262233	539487	341560	1.67535e+06	373786	546175	811626	908918	426184	1.79814e+06	789996	865176	887084	623938	1.0447e+06
Alpha-keto acids	Pyruvate	1.42	RPNEG	87.0088	87.0083	C3H4O3	1	HMDB0000243	4.72552e+06	7.65882e+06	7.14961e+06	8.84669e+06	8.68969e+06	7.00498e+06	7.97093e+06	7.57661e+06	9.4745e+06	1.0536e+07	7.91709e+06	5.96085e+06	6.70984e+06	7.05019e+06	4.73599e+06	4.89537e+06	4.29564e+06	3.90794e+06	1.07942e+07	1.08271e+07	9.11224e+06	7.03037e+06	1.1996e+07	1.41049e+07	6.86209e+06	8.94285e+06
Dicarboxylic acid	Succinic acid	3.68	RPNEG	117.019	117.02	C4H6O4	1	HMDB0000254	7.84508e+06	6.44055e+06	1.03375e+07	1.03924e+07	5.35987e+06	3.23064e+06	1.4423e+07	1.18209e+07	2.59253e+07	1.19351e+07	3.93028e+07	8.83495e+06	1.48673e+07	3.00746e+06	3.13124e+07	1.67923e+07	2.19029e+07	2.71016e+07	4.99676e+07	1.74973e+07	4.56359e+07	2.91003e+07	8.13416e+07	4.83135e+07	2.26193e+07	4.46435e+07
