# Supplementary material for: Skeletal muscle-secreted DLPC orchestrates systemic energy homeostasis by enhancing adipose browning
Source: Nat Commun. 2023 Nov 30;14:7916. doi: 10.1038/s41467-023-43402-z (PMC10689447; doi:10.1038/s41467-023-43402-z)
Supplement: Supplementary file 6 — Supplementary Data3. Conditional medium lipidomics [file 41467_2023_43402_MOESM6_ESM.xlsx]

## Sheet: molperL
Lipid	molecular formula	polarity	theoretical m/z	WT SD	WT SD	WT SD	WT SD	WT SD	WT SD	WT SD	WT SD	MyoD-KO SD	MyoD-KO SD	MyoD-KO SD	MyoD-KO SD	MyoD-KO SD	MyoD-KO SD		WT HFD	WT HFD	WT HFD	WT HFD	WT HFD	WT HFD	WT HFD	WT HFD	MyoD-KO HFD	MyoD-KO HFD	MyoD-KO HFD	MyoD-KO HFD	MyoD-KO HFD	MyoD-KO HFD
DAG32:1(16:1/16:0)	C35H66O5	RPPOS	584.525	2.00517e-09	1.28472e-09	1.34133e-09	1.03415e-09	2.64752e-09	2.42762e-09	9.5225e-10	1.18173e-09	3.66848e-09	3.12902e-09	8.99433e-10	1.67868e-09	1.23242e-09	8.26617e-10		2.27465e-09	2.5853e-09	2.46697e-09	1.8979e-09	1.21895e-09	1.11447e-09	1.09202e-09	8.39283e-10	7.23467e-10	9.86917e-10	7.684e-10	1.39222e-09	7.79333e-10	9.7515e-10
DAG32:1(14:0/18:1)	C35H66O5	RPPOS	584.525	1.02277e-09	6.21633e-10	7.11317e-10	5.42167e-10	1.02603e-09	8.96617e-10	5.89983e-10	6.32083e-10	1.41335e-09	9.4785e-10	4.5455e-10	8.53333e-10	4.64683e-10	3.05733e-10		1.3169e-09	1.43898e-09	1.04888e-09	9.3965e-10	4.48567e-10	4.08633e-10	4.881e-10	4.76867e-10	4.24433e-10	4.88767e-10	3.177e-10	4.04717e-10	4.18533e-10	3.43367e-10
DAG32:0(16:0/16:0)	C35H68O5	RPPOS	586.54	2.58588e-08	1.96446e-08	2.85816e-08	2.01113e-08	2.41883e-08	2.26297e-08	1.70646e-08	2.77038e-08	4.3864e-08	3.36533e-08	1.23087e-08	2.14178e-08	1.8097e-08	1.26121e-08		2.82347e-08	3.39229e-08	2.81512e-08	2.50103e-08	1.62504e-08	1.81295e-08	1.71095e-08	1.67961e-08	1.29702e-08	1.3768e-08	1.21124e-08	1.34338e-08	1.85195e-08	1.22405e-08
DAG34:2(16:2/18:0)	C37H68O5	RPPOS	610.54	6.1541e-08	4.79282e-08	4.80846e-08	4.37754e-08	4.04183e-08	3.65241e-08	4.59771e-08	6.26593e-08	4.39283e-08	5.22113e-08	4.56677e-08	6.73289e-08	4.69735e-08	4.90759e-08		5.98711e-08	5.42426e-08	3.47808e-08	3.80976e-08	4.1132e-08	4.74391e-08	3.71698e-08	4.21548e-08	4.12951e-08	4.16292e-08	3.15121e-08	3.80835e-08	2.99607e-08	2.9289e-08
DAG34:2(16:0/18:2)	C37H68O5	RPPOS	610.54	1.20983e-08	9.69755e-09	1.03547e-08	9.22697e-09	1.13871e-08	1.0514e-08	9.08778e-09	1.13089e-08	1.62951e-08	1.53596e-08	7.8047e-09	1.06176e-08	9.36438e-09	7.83583e-09		1.48331e-08	1.60606e-08	1.20663e-08	1.07455e-08	7.00162e-09	7.27188e-09	6.56035e-09	8.09717e-09	7.68797e-09	7.29382e-09	5.07592e-09	6.26495e-09	5.78e-09	4.92385e-09
DAG34:2(16:1/18:1)	C37H68O5	RPPOS	610.54	7.13245e-09	4.75553e-09	5.20273e-09	4.86952e-09	6.88907e-09	5.15127e-09	4.28513e-09	5.94988e-09	6.7446e-09	6.95465e-09	4.87432e-09	6.44892e-09	5.0004e-09	4.38218e-09		8.6676e-09	8.32907e-09	5.92407e-09	6.18678e-09	4.67098e-09	6.51962e-09	3.44977e-09	4.15827e-09	4.08997e-09	4.49283e-09	3.16968e-09	5.6255e-09	3.23997e-09	2.94607e-09
DAG34:1(16:1/18:0)	C37H70O5	RPPOS	612.556	1.26365e-08	8.45427e-09	8.60687e-09	8.56432e-09	7.4204e-09	6.74993e-09	8.30115e-09	1.13227e-08	8.48012e-09	9.54695e-09	7.45653e-09	1.12611e-08	7.62687e-09	8.48127e-09		1.0631e-08	1.04997e-08	7.14077e-09	7.07992e-09	7.57695e-09	8.59997e-09	6.74235e-09	7.27695e-09	8.16063e-09	8.11155e-09	5.20153e-09	7.28483e-09	5.61403e-09	4.93758e-09
DAG34:1(16:0/18:1)	C37H70O5	RPPOS	612.556	9.02995e-09	4.43435e-09	9.7856e-09	6.05427e-09	1.54912e-08	1.28824e-08	5.79632e-09	5.6888e-09	2.48272e-08	1.71868e-08	2.6886e-09	4.67232e-09	3.97002e-09	1.72117e-09		1.71077e-08	1.95483e-08	1.7017e-08	1.22805e-08	3.14e-09	3.61273e-09	3.08577e-09	3.21407e-09	2.46942e-09	2.91377e-09	1.90623e-09	3.57767e-09	5.00067e-09	2.5821e-09
DAG34:0(16:0/18:0)	C37H72O5	RPPOS	614.572	1.05303e-08	7.84978e-09	1.04154e-08	9.0898e-09	1.03832e-08	8.96022e-09	7.53468e-09	9.907e-09	1.14724e-08	1.0649e-08	7.21977e-09	9.69162e-09	8.2075e-09	6.47847e-09		1.25709e-08	1.30755e-08	1.17903e-08	1.04925e-08	7.66628e-09	7.76927e-09	7.9172e-09	9.06098e-09	6.70875e-09	6.93902e-09	7.1219e-09	8.86415e-09	8.90093e-09	6.94068e-09
DAG36:4(18:2/18:2)	C39H68O5	RPPOS	634.54	8.882e-10	4.14417e-10	8.53567e-10	6.6265e-10	1.26422e-09	1.41258e-09	4.24367e-10	5.4965e-10	1.23668e-09	8.45067e-10	4.25533e-10	7.554e-10	6.16217e-10	3.397e-10		1.9514e-09	1.78045e-09	1.6866e-09	1.45133e-09	5.26583e-10	4.45783e-10	4.7155e-10	5.05483e-10	5.69117e-10	4.98167e-10	2.8815e-10	3.88517e-10	5.33983e-10	4.395e-10
DAG36:3(18:2/18:1)	C39H70O5	RPPOS	636.556	1.95133e-09	1.27435e-09	2.2762e-09	1.4458e-09	3.31628e-09	3.22272e-09	1.24207e-09	1.539e-09	3.46063e-09	2.10125e-09	7.9305e-10	1.3849e-09	1.19202e-09	9.3985e-10		4.11832e-09	6.10962e-09	4.7745e-09	3.86093e-09	8.67883e-10	1.15162e-09	8.19017e-10	8.86967e-10	1.0032e-09	1.1373e-09	9.23567e-10	9.71317e-10	1.27723e-09	9.3395e-10
DAG36:2(18:1/18:1)	C39H72O5	RPPOS	638.572	5.06e-09	2.14465e-09	4.59303e-09	2.30925e-09	1.19001e-08	9.38055e-09	2.60833e-09	2.33598e-09	9.55053e-09	5.85835e-09	1.45068e-09	1.97245e-09	1.50517e-09	8.15283e-10		1.275e-08	1.57313e-08	1.58003e-08	1.1099e-08	1.67727e-09	2.0339e-09	2.44048e-09	1.71672e-09	1.4855e-09	2.01143e-09	1.32255e-09	2.06403e-09	2.6627e-09	1.13997e-09
DAG36:2(18:2/18:0)	C39H72O5	RPPOS	638.572	4.56208e-09	3.00458e-09	4.39997e-09	3.88557e-09	4.1774e-09	4.35617e-09	2.46343e-09	3.21542e-09	5.2585e-09	4.01977e-09	2.19537e-09	2.46207e-09	2.68708e-09	1.57397e-09		5.99788e-09	6.79252e-09	5.59682e-09	4.52147e-09	1.94055e-09	1.90388e-09	2.56458e-09	2.24127e-09	1.87135e-09	2.29342e-09	1.37427e-09	2.44447e-09	1.804e-09	1.57948e-09
DAG36:1(18:1/18:0)	C39H74O5	RPPOS	640.587	2.85298e-09	1.49193e-09	3.49558e-09	2.25905e-09	7.76852e-09	7.5958e-09	1.45943e-09	1.99245e-09	5.37282e-09	3.75712e-09	8.414e-10	1.3849e-09	1.091e-09	8.37933e-10		9.09858e-09	9.47538e-09	8.34908e-09	5.06107e-09	1.11168e-09	1.27235e-09	1.54702e-09	1.50688e-09	1.14788e-09	1.1561e-09	9.60517e-10	1.44887e-09	1.37825e-09	7.348e-10
DAG38:4(18:0/20:4)	C41H72O5	RPPOS	662.572	3.8273e-08	2.58808e-08	4.27396e-08	2.83737e-08	4.51637e-08	4.4103e-08	2.13118e-08	3.17694e-08	4.35853e-08	3.65319e-08	1.73792e-08	2.99784e-08	2.18805e-08	1.97481e-08		5.24486e-08	5.28158e-08	4.18209e-08	3.38831e-08	2.25163e-08	2.14256e-08	2.48185e-08	2.41293e-08	1.99289e-08	2.09133e-08	1.58262e-08	2.29634e-08	2.08903e-08	1.69279e-08
DAG40:6(18:1/22:5)	C43H72O5	RPPOS	686.572	5.53102e-09	3.93703e-09	4.49142e-09	4.22693e-09	4.60797e-09	4.71988e-09	4.43003e-09	5.45522e-09	4.82203e-09	5.72132e-09	4.60352e-09	7.42815e-09	4.82867e-09	5.00497e-09		7.69788e-09	7.43885e-09	5.46257e-09	5.22853e-09	4.51497e-09	4.17925e-09	3.40013e-09	4.31085e-09	4.55298e-09	4.68082e-09	3.38395e-09	3.7962e-09	3.57912e-09	3.34437e-09
DAG40:6(18:0/22:6)	C43H72O5	RPPOS	686.572	4.2539e-08	1.19458e-08	1.4907e-08	1.05724e-08	2.55958e-08	2.24575e-08	1.00504e-08	3.63726e-08	2.6729e-08	2.6688e-08	8.9459e-09	1.11632e-08	7.44503e-09	7.08848e-09		4.92162e-08	2.90237e-08	2.24208e-08	6.26494e-08	6.76757e-09	3.65638e-08	2.03512e-08	7.12435e-09	6.40503e-09	6.79565e-09	4.92815e-09	2.63792e-08	1.58607e-08	4.93072e-09
DAG40:5(18:0/22:5)	C43H74O5	RPPOS	688.587	1.05103e-08	5.42897e-09	7.79393e-09	6.20487e-09	1.13688e-08	1.03618e-08	4.6267e-09	8.53322e-09	9.21797e-09	8.8275e-09	4.31338e-09	7.31623e-09	4.74785e-09	5.02762e-09		1.60782e-08	1.66338e-08	1.09419e-08	1.44948e-08	4.27118e-09	7.53193e-09	6.37008e-09	4.68282e-09	3.82952e-09	3.7879e-09	2.79287e-09	7.8919e-09	6.09028e-09	3.55725e-09
TAG44:1(14:0)	C47H88O6	RPPOS	766.692	6.92067e-10	1.913e-10	4.38817e-10	2.71983e-10	5.56183e-10	6.71283e-10	3.2385e-10	2.286e-10	2.38767e-10	1.81183e-10	3.8075e-10	3.86067e-10	1.5175e-10	1.988e-10		7.06383e-10	7.46517e-10	6.53733e-10	6.4205e-10	3.82433e-10	2.40983e-10	1.53983e-10	2.783e-10	3.731e-10	4.25733e-10	2.462e-10	2.76917e-10	2.626e-10	2.3145e-10
TAG44:1(16:1)	C47H88O6	RPPOS	766.692	5.02083e-10	3.601e-10	1.35817e-10	3.17317e-10	5.8185e-10	5.01233e-10	2.9035e-10	3.28617e-10	2.59533e-10	3.85e-10	2.8055e-10	4.826e-10	1.62583e-10	3.31333e-10		3.31783e-10	5.53867e-10	5.30567e-10	3.16083e-10	2.894e-10	4.29583e-10	2.5985e-10	3.63933e-10	2.20033e-10	2.45983e-10	2.68583e-10	1.2115e-10	2.80717e-10	9.43e-11
TAG44:1(16:0)	C47H88O6	RPPOS	766.692	3.66383e-10	1.5755e-10	1.77617e-10	1.9265e-10	2.6525e-10	4.65433e-10	1.11667e-10	1.28583e-10	2.803e-10	2.60433e-10	2.20433e-10	2.8955e-10	1.19233e-10	2.09833e-10		3.42483e-10	5.1775e-10	5.87417e-10	3.16083e-10	1.65367e-10	2.51467e-10	1.53983e-10	1.4985e-10	2.009e-10	2.176e-10	2.68583e-10	1.125e-10	2.626e-10	1.20017e-10
TAG46:2(16:0)	C49H90O6	RPPOS	792.708	4.7495e-10	6.75167e-11	1.56717e-10	9.06667e-11	4.36383e-10	5.90733e-10	1.78667e-10	8.57333e-11	2.69917e-10	2.03817e-10	7.01333e-11	8.27333e-11	1.73433e-10	8.835e-11		5.4585e-10	6.26117e-10	4.074e-10	4.74133e-10	7.235e-11	2.829e-10	7.7e-11	2.14067e-10	2.96567e-10	1.51367e-10	2.01433e-10	1.38467e-10	5.43333e-11	1.11433e-10
TAG46:2(16:1)	C49H90O6	RPPOS	792.708	8.142e-10	3.601e-10	3.44783e-10	3.513e-10	1.26637e-09	1.27992e-09	3.68517e-10	4.85783e-10	4.04867e-10	4.303e-10	2.8055e-10	7.30783e-10	3.90217e-10	2.8715e-10		1.35925e-09	1.08367e-09	1.08955e-09	1.05692e-09	4.65117e-10	4.61017e-10	5.10083e-10	4.06733e-10	2.583e-10	5.10867e-10	5.03583e-10	3.548e-10	2.5355e-10	2.9145e-10
TAG48:3(16:1)	C51H92O6	RPPOS	818.723	2.00853e-09	7.60833e-10	8.64467e-10	1.14473e-09	2.2669e-09	1.66655e-09	9.31217e-10	7.71083e-10	1.27552e-09	1.36907e-09	1.29215e-09	1.35465e-09	9.39517e-10	1.08083e-09		1.59192e-09	1.79182e-09	1.702e-09	1.42088e-09	7.08617e-10	8.323e-10	9.77133e-10	1.00775e-09	1.0583e-09	9.70817e-10	8.43683e-10	7.42983e-10	1.02005e-09	8.01133e-10
TAG48:2(18:2)	C51H94O6	RPPOS	820.739	8.35417e-10	3.94e-10	3.29317e-10	2.71867e-10	1.07025e-09	8.68167e-10	2.7035e-10	2.913e-10	6.3145e-10	5.29967e-10	2.7975e-10	3.1985e-10	2.8335e-10	1.7785e-10		1.19393e-09	9.94233e-10	1.31952e-09	1.76865e-09	2.64e-10	1.59117e-10	2.61483e-10	3.779e-10	2.57433e-10	3.236e-10	1.78967e-10	2.92317e-10	3.687e-10	4.0655e-10
TAG48:2(18:1)	C51H94O6	RPPOS	820.739	1.27978e-09	1.902e-10	5.763e-10	2.57567e-10	2.3596e-09	1.9456e-09	3.75483e-10	3.76967e-10	7.95617e-10	8.53817e-10	2.7975e-10	5.45617e-10	3.13167e-10	1.23133e-10		2.15747e-09	1.75903e-09	2.34263e-09	2.14623e-09	3.19567e-10	3.42717e-10	3.8535e-10	5.9835e-10	2.57433e-10	4.075e-10	4.2185e-10	3.2885e-10	4.42433e-10	2.3915e-10
TAG48:2(16:1)	C51H94O6	RPPOS	820.739	2.79063e-09	7.60833e-10	1.28983e-09	6.00983e-10	5.67988e-09	5.68178e-09	9.31217e-10	7.36817e-10	1.8817e-09	1.63403e-09	8.79183e-10	1.50517e-09	1.11848e-09	5.06217e-10		5.82305e-09	6.65377e-09	6.24383e-09	4.68992e-09	1.13933e-09	6.48717e-10	1.26613e-09	1.07073e-09	9.153e-10	9.94783e-10	7.79767e-10	7.67333e-10	8.35717e-10	9.32667e-10
TAG48:2(16:0)	C51H94O6	RPPOS	820.739	1.20868e-09	4.07583e-10	6.58633e-10	3.57733e-10	3.68267e-09	3.34862e-09	6.158e-10	4.6265e-10	1.12397e-09	8.97983e-10	3.99633e-10	6.96133e-10	5.667e-10	3.694e-10		3.4247e-09	4.33752e-09	3.73865e-09	3.85527e-09	5.002e-10	5.63033e-10	5.64267e-10	5.826e-10	4.5765e-10	6.23233e-10	4.602e-10	5.23733e-10	5.03883e-10	5.022e-10
TAG48:1(18:0)	C51H96O6	RPPOS	822.755	2.844e-10	1.08683e-10	2.8815e-10	2.4325e-10	4.46633e-10	4.96083e-10	2.7035e-10	3.25567e-10	2.27317e-10	2.797e-10	7.99333e-11	3.57483e-10	1.6405e-10	1.0945e-10		5.6555e-10	4.0425e-10	4.494e-10	5.66367e-10	2.08417e-10	2.20317e-10	1.6515e-10	2.83433e-10	1.00117e-10	1.55817e-10	2.55667e-10	1.70517e-10	2.21217e-10	1.31533e-10
TAG48:1(18:1)	C51H96O6	RPPOS	822.755	1.70637e-09	8.15167e-10	1.05657e-09	5.72367e-10	5.8063e-09	5.67403e-09	9.31217e-10	5.99733e-10	1.83118e-09	1.63403e-09	6.12767e-10	6.397e-10	9.99183e-10	6.43017e-10		5.85447e-09	6.0747e-09	6.03347e-09	5.5345e-09	3.8905e-10	8.935e-10	8.395e-10	5.19617e-10	7.29367e-10	5.51333e-10	5.11333e-10	6.3335e-10	7.61967e-10	8.60917e-10
TAG48:1(16:0)	C51H96O6	RPPOS	822.755	3.92822e-09	1.30427e-09	1.82497e-09	1.15903e-09	1.66183e-08	1.534e-08	1.86242e-09	1.59357e-09	4.95053e-09	3.57722e-09	1.63848e-09	2.53997e-09	1.50622e-09	9.1665e-10		1.6757e-08	1.72954e-08	1.73737e-08	1.56794e-08	1.4867e-09	1.1995e-09	1.55515e-09	1.74782e-09	1.50165e-09	1.45023e-09	1.2911e-09	1.04747e-09	1.38875e-09	1.39898e-09
TAG48:1(16:1)	C51H96O6	RPPOS	822.755	2.20407e-09	7.06483e-10	1.3996e-09	8.7285e-10	6.94397e-09	6.17013e-09	1.05137e-09	1.04523e-09	2.32372e-09	2.17872e-09	1.03905e-09	1.44872e-09	1.01408e-09	7.25117e-10		6.13723e-09	6.64283e-09	6.53068e-09	5.63385e-09	8.05867e-10	1.04038e-09	1.00465e-09	1.33842e-09	1.14412e-09	1.18655e-09	8.18117e-10	1.12055e-09	1.03235e-09	1.12397e-09
TAG48:0(16:0)	C51H98O6	RPPOS	824.77	5.72345e-09	2.8531e-09	5.91402e-09	4.42153e-09	2.07223e-08	1.9053e-08	3.82997e-09	3.40988e-09	9.49693e-09	7.93467e-09	2.51768e-09	4.89178e-09	3.7581e-09	2.17533e-09		2.15118e-08	2.44299e-08	2.34646e-08	1.73785e-08	3.04287e-09	2.61932e-09	3.5507e-09	3.99952e-09	2.51705e-09	2.58883e-09	3.3364e-09	2.6065e-09	4.20313e-09	3.41975e-09
TAG50:3(18:2)	C53H96O6	RPPOS	846.755	2.00853e-09	1.22283e-10	9.60517e-10	3.72033e-10	3.5394e-09	2.54247e-09	4.50583e-10	4.6265e-10	9.47167e-10	8.6855e-10	3.197e-10	5.64433e-10	5.667e-10	2.05217e-10		3.00578e-09	3.79122e-09	4.11157e-09	4.14342e-09	4.16833e-10	2.69267e-10	3.303e-10	2.83433e-10	1.85917e-10	3.7155e-10	2.81233e-10	2.6795e-10	3.0725e-10	2.98933e-10
TAG50:3(18:1)	C53H96O6	RPPOS	846.755	2.9506e-09	7.47233e-10	1.37217e-09	1.28782e-09	3.60682e-09	2.89903e-09	9.31217e-10	1.45648e-09	2.008e-09	1.42795e-09	1.71842e-09	2.72812e-09	1.50622e-09	8.20883e-10		3.45612e-09	3.50715e-09	4.93387e-09	3.98443e-09	6.53033e-10	8.4455e-10	9.3585e-10	7.55817e-10	1.60177e-09	8.989e-10	8.18117e-10	1.16927e-09	1.11838e-09	8.72867e-10
TAG50:3(16:0)	C53H96O6	RPPOS	846.755	1.5464e-09	2.85317e-10	6.86083e-10	3.005e-10	3.59838e-09	3.26335e-09	4.9565e-10	2.39883e-10	1.36392e-09	6.6245e-10	3.33033e-10	7.90217e-10	4.92133e-10	2.873e-10		3.88552e-09	3.7366e-09	3.95857e-09	4.20303e-09	2.77883e-10	2.3255e-10	5.78017e-10	5.03883e-10	3.00333e-10	1.55817e-10	3.4515e-10	1.94883e-10	5.89917e-10	4.185e-10
TAG50:3(16:1)	C53H96O6	RPPOS	846.755	2.61288e-09	6.24967e-10	1.04283e-09	3.8635e-10	7.1125e-09	6.13137e-09	7.66e-10	6.16867e-10	2.07113e-09	1.45738e-09	4.396e-10	9.59533e-10	9.99183e-10	3.96767e-10		6.29433e-09	5.74693e-09	6.89403e-09	7.11435e-09	6.53033e-10	5.87517e-10	5.22967e-10	7.55817e-10	5.0055e-10	5.51333e-10	4.2185e-10	5.60283e-10	8.97167e-10	5.38067e-10
TAG50:2(18:2)	C53H98O6	RPPOS	848.77	1.4753e-09	5.70617e-10	1.53682e-09	9.73017e-10	3.87648e-09	3.5734e-09	8.71133e-10	5.826e-10	2.28583e-09	2.47313e-09	3.59667e-10	9.97167e-10	7.00917e-10	3.96767e-10		4.29397e-09	4.91657e-09	5.53627e-09	5.46493e-09	3.6125e-10	4.52867e-10	9.909e-10	7.873e-10	6.86467e-10	7.19117e-10	5.62467e-10	5.35917e-10	1.03235e-09	4.78283e-10
TAG50:2(18:1)	C53H98O6	RPPOS	848.77	4.47922e-09	7.20067e-10	2.75805e-09	1.30213e-09	1.58767e-08	1.45959e-08	1.48693e-09	1.30227e-09	6.20078e-09	4.00413e-09	1.25218e-09	2.23893e-09	1.75975e-09	5.33567e-10		1.66418e-08	1.78526e-08	1.89419e-08	1.79945e-08	1.26438e-09	1.06487e-09	1.0597e-09	8.66033e-10	8.86683e-10	9.58833e-10	8.82033e-10	1.25453e-09	1.68372e-09	1.07615e-09
TAG50:2(16:0)	C53H98O6	RPPOS	848.77	6.29225e-09	1.3722e-09	2.88153e-09	1.20197e-09	1.77981e-08	1.6185e-08	2.13277e-09	1.3708e-09	8.0825e-09	5.27015e-09	1.39872e-09	2.69048e-09	1.77465e-09	8.61917e-10		1.90192e-08	2.29659e-08	2.38662e-08	2.31813e-08	1.54227e-09	1.37085e-09	1.95427e-09	1.62185e-09	1.37293e-09	1.35435e-09	1.34223e-09	1.51032e-09	2.38423e-09	1.63813e-09
TAG50:2(16:1)	C53H98O6	RPPOS	848.77	3.71492e-09	9.64617e-10	1.45448e-09	1.00163e-09	1.30536e-08	1.21232e-08	1.36677e-09	7.19667e-10	4.25593e-09	3.04727e-09	6.79367e-10	1.90027e-09	1.28252e-09	6.01983e-10		1.36884e-08	1.37992e-08	1.49546e-08	1.23508e-08	8.6145e-10	6.36467e-10	1.07347e-09	8.188e-10	9.439e-10	7.91033e-10	8.94817e-10	9.62217e-10	1.19212e-09	8.84833e-10
TAG50:1(16:1)	C53H100O6	RPPOS	850.786	9.24283e-10	3.3965e-10	4.25367e-10	5.15133e-10	2.43545e-09	2.89128e-09	3.905e-10	2.39883e-10	5.55667e-10	9.71583e-10	2.13133e-10	2.634e-10	4.623e-10	1.0945e-10		2.85915e-09	2.86253e-09	2.93547e-09	2.42445e-09	3.33467e-10	2.81517e-10	4.54167e-10	4.88133e-10	4.4335e-10	3.47583e-10	2.42883e-10	2.436e-10	4.54717e-10	3.348e-10
TAG50:1(16:0)	C53H100O6	RPPOS	850.786	8.54963e-09	3.85848e-09	7.71153e-09	3.69177e-09	4.23969e-08	4.46482e-08	5.81255e-09	3.3242e-09	2.0282e-08	1.61343e-08	3.46348e-09	6.28405e-09	6.00997e-09	1.80593e-09		4.65948e-08	5.90207e-08	5.80304e-08	4.84989e-08	5.79393e-09	3.7821e-09	3.96357e-09	3.41692e-09	3.34653e-09	2.99633e-09	2.62055e-09	4.56747e-09	7.0298e-09	3.81433e-09
TAG50:1(18:0)	C53H100O6	RPPOS	850.786	7.10983e-10	3.94e-10	4.39083e-10	4.29267e-10	3.31187e-09	3.17808e-09	4.2055e-10	4.45517e-10	9.21917e-10	7.06617e-10	4.396e-10	5.45617e-10	2.53517e-10	2.46267e-10		3.24667e-09	3.92233e-09	3.64303e-09	2.86163e-09	2.64e-10	4.89583e-10	6.0555e-10	6.2985e-10	3.00333e-10	2.517e-10	2.6845e-10	4.263e-10	5.89917e-10	4.42417e-10
TAG50:1(18:1)	C53H100O6	RPPOS	850.786	4.95915e-09	2.30965e-09	5.70818e-09	2.26085e-09	2.39668e-08	2.50758e-08	3.93512e-09	2.41605e-09	1.08609e-08	9.33317e-09	1.98483e-09	3.59358e-09	3.51948e-09	1.54598e-09		2.61199e-08	2.91279e-08	3.33514e-08	2.52282e-08	2.4593e-09	2.17868e-09	2.1607e-09	3.13348e-09	1.9736e-09	1.33037e-09	1.5979e-09	3.14242e-09	3.80985e-09	2.64253e-09
TAG50:0(18:0)	C53H102O6	RPPOS	852.801	1.56417e-09	7.06483e-10	1.7152e-09	1.20197e-09	3.31187e-09	3.19358e-09	1.14148e-09	1.43935e-09	1.81857e-09	1.85485e-09	9.458e-10	1.5616e-09	9.39517e-10	7.6615e-10		3.37233e-09	4.06437e-09	3.92988e-09	3.40813e-09	1.08377e-09	1.06487e-09	1.1698e-09	8.0305e-10	1.07262e-09	7.07133e-10	9.33167e-10	1.08402e-09	1.5731e-09	1.12397e-09
TAG52:4(16:0)	C55H98O6	RPPOS	872.77	1.63527e-09	2.989e-10	1.94847e-09	4.43583e-10	3.31187e-09	2.91453e-09	7.05917e-10	4.28383e-10	1.1366e-09	8.09667e-10	4.396e-10	3.57483e-10	3.72833e-10	2.873e-10		4.07403e-09	4.45768e-09	4.69483e-09	3.90495e-09	5.41883e-10	4.03917e-10	5.64267e-10	7.08583e-10	3.71833e-10	5.87283e-10	3.70717e-10	7.18617e-10	8.72583e-10	5.1415e-10
TAG52:4(16:1)	C55H98O6	RPPOS	872.77	1.03093e-09	2.038e-10	5.62583e-10	3.005e-10	3.08433e-09	2.6975e-09	3.4545e-10	1.1995e-10	8.714e-10	6.47733e-10	2.531e-10	3.76283e-10	2.08783e-10	2.873e-10		3.05815e-09	3.37605e-09	4.36017e-09	5.22647e-09	5.83567e-10	2.81517e-10	5.22967e-10	3.14917e-10	2.57433e-10	1.79783e-10	2.17317e-10	2.80133e-10	4.1785e-10	2.98933e-10
TAG52:4(18:1)	C55H98O6	RPPOS	872.77	1.86635e-09	1.76617e-10	9.46783e-10	3.43417e-10	3.51412e-09	2.64323e-09	1.65217e-10	2.05617e-10	1.17448e-09	6.77167e-10	2.39783e-10	6.397e-10	3.87733e-10	2.189e-10		3.34092e-09	4.56695e-09	5.0773e-09	5.49475e-09	4.16833e-10	1.836e-10	2.47717e-10	1.732e-10	2.86033e-10	2.27717e-10	3.4515e-10	4.38483e-10	3.93283e-10	2.86967e-10
TAG52:4(18:2)	C55H98O6	RPPOS	872.77	2.6662e-09	5.16283e-10	2.93642e-09	9.15783e-10	4.04503e-09	3.15483e-09	7.96033e-10	6.16867e-10	2.34898e-09	1.56043e-09	4.26267e-10	1.09125e-09	5.81617e-10	5.4725e-10		4.53485e-09	5.59397e-09	8.09882e-09	8.26697e-09	5.41883e-10	5.14067e-10	9.496e-10	5.826e-10	5.7205e-10	8.74933e-10	7.79767e-10	1.40068e-09	1.36417e-09	6.81567e-10
TAG52:4(18:3)	C55H98O6	RPPOS	872.77	8.70967e-10	2.58133e-10	6.312e-10	6.58217e-10	1.11238e-09	1.52703e-09	4.2055e-10	5.6545e-10	7.451e-10	1.0452e-09	6.26083e-10	4.70367e-10	4.474e-10	3.2835e-10		1.71758e-09	1.4859e-09	1.36733e-09	1.51032e-09	4.58517e-10	3.79433e-10	3.02767e-10	4.2515e-10	6.86467e-10	2.63683e-10	2.55667e-10	3.77583e-10	2.58083e-10	1.91317e-10
TAG52:3(16:0)	C55H100O6	RPPOS	874.786	4.46145e-09	1.07332e-09	4.78883e-09	1.31645e-09	8.86535e-09	7.63515e-09	1.53198e-09	8.91017e-10	4.50852e-09	2.88533e-09	1.079e-09	1.35465e-09	1.07373e-09	5.06217e-10		1.06721e-08	1.32092e-08	1.47347e-08	1.81237e-08	1.37553e-09	6.73183e-10	1.52763e-09	1.24395e-09	9.153e-10	1.0667e-09	8.6925e-10	1.42505e-09	1.70828e-09	8.2505e-10
TAG52:3(16:1)	C55H100O6	RPPOS	874.786	2.43513e-09	3.3965e-10	1.23495e-09	4.29267e-10	6.54788e-09	5.9841e-09	5.407e-10	3.427e-10	1.85645e-09	1.23657e-09	5.46167e-10	1.0348e-09	7.75483e-10	2.873e-10		8.55652e-09	8.57668e-09	9.11237e-09	1.04828e-08	5.55767e-10	3.42717e-10	6.7435e-10	4.88133e-10	5.0055e-10	4.914e-10	4.47417e-10	5.1155e-10	7.12817e-10	7.17433e-10
TAG52:3(18:1)	C55H100O6	RPPOS	874.786	8.14082e-09	1.53523e-09	4.7614e-09	1.58832e-09	1.95257e-08	1.43789e-08	2.02763e-09	1.40508e-09	8.13302e-09	4.8138e-09	1.74507e-09	2.23893e-09	1.87905e-09	8.61917e-10		2.05168e-08	2.32062e-08	2.88383e-08	3.10011e-08	1.77848e-09	1.41982e-09	2.28455e-09	1.49588e-09	1.31573e-09	1.25847e-09	1.40615e-09	1.96097e-09	2.75293e-09	1.41095e-09
TAG52:3(18:2)	C55H100O6	RPPOS	874.786	4.53255e-09	1.00538e-09	4.2537e-09	1.58832e-09	7.71925e-09	6.10037e-09	1.56203e-09	9.93833e-10	4.81162e-09	3.03255e-09	8.79183e-10	1.82502e-09	9.6935e-10	5.06217e-10		1.07349e-08	1.21603e-08	1.27841e-08	1.47553e-08	1.01428e-09	8.4455e-10	1.11475e-09	7.71567e-10	8.58083e-10	9.94783e-10	7.03067e-10	1.52248e-09	2.08927e-09	9.0875e-10
TAG52:2(18:2)	C55H102O6	RPPOS	876.801	8.35417e-10	2.989e-10	7.2725e-10	5.15133e-10	1.87925e-09	1.78283e-09	3.75483e-10	3.08433e-10	1.0482e-09	8.83267e-10	3.33033e-10	5.8325e-10	5.2195e-10	3.42033e-10		2.28313e-09	2.69865e-09	2.85897e-09	3.24915e-09	4.30717e-10	3.5495e-10	4.81683e-10	4.2515e-10	5.1485e-10	2.75667e-10	3.70717e-10	4.5065e-10	5.65333e-10	4.185e-10
TAG52:2(18:1)	C55H102O6	RPPOS	876.801	1.41664e-08	3.30145e-09	1.41058e-08	4.57893e-09	4.85572e-08	4.05554e-08	5.28687e-09	4.04388e-09	2.14186e-08	1.6414e-08	3.4102e-09	5.13637e-09	4.459e-09	1.66912e-09		5.52666e-08	5.96653e-08	6.60431e-08	7.54857e-08	5.37712e-09	3.24355e-09	5.22972e-09	4.17272e-09	4.47635e-09	3.45178e-09	2.77395e-09	4.81107e-09	8.7135e-09	3.69477e-09
TAG52:2(16:0)	C55H102O6	RPPOS	876.801	6.43445e-09	1.88848e-09	7.492e-09	1.77433e-09	2.74303e-08	2.45952e-08	3.2292e-09	1.85058e-09	1.08103e-08	6.44783e-09	1.98483e-09	2.69048e-09	2.65453e-09	9.30333e-10		2.84345e-08	3.1914e-08	3.73865e-08	3.9904e-08	2.86223e-09	1.55445e-09	2.98643e-09	1.88953e-09	2.25963e-09	1.89368e-09	1.54677e-09	2.26547e-09	3.6378e-09	1.7577e-09
TAG52:1(18:1)	C55H104O6	RPPOS	878.817	2.77285e-09	1.68468e-09	3.21085e-09	1.38798e-09	8.74737e-09	8.06148e-09	2.01262e-09	1.16518e-09	5.0263e-09	3.09143e-09	1.53192e-09	1.5616e-09	3.78792e-09	6.15667e-10		1.00228e-08	1.31546e-08	1.35395e-08	1.36226e-08	1.87573e-09	1.02815e-09	1.59643e-09	1.48013e-09	1.9736e-09	1.21052e-09	9.33167e-10	1.97315e-09	2.0647e-09	1.06418e-09
TAG52:0(18:0)	C55H106O6	RPPOS	880.833	1.5464e-09	8.4235e-10	1.07028e-09	6.43917e-10	1.88768e-09	1.24023e-09	9.31217e-10	1.21658e-09	1.02293e-09	9.127e-10	9.85767e-10	1.27938e-09	9.84267e-10	8.756e-10		1.73853e-09	3.22308e-09	2.64862e-09	2.10648e-09	9.03133e-10	8.81267e-10	1.01842e-09	1.13372e-09	1.20132e-09	8.6295e-10	9.20383e-10	1.1571e-09	1.49937e-09	1.05223e-09
TAG54:6(18:2)	C57H98O6	RPPOS	896.77	1.262e-09	4.4835e-10	1.02912e-09	4.579e-10	9.1855e-10	9.92183e-10	7.81017e-10	4.79783e-10	9.598e-10	6.77167e-10	3.59667e-10	6.58517e-10	6.11433e-10	5.19883e-10		1.2463e-09	1.51867e-09	1.38645e-09	1.46063e-09	6.1135e-10	1.836e-10	5.09217e-10	8.81783e-10	5.5775e-10	1.17457e-09	4.9855e-10	1.07183e-09	1.5731e-09	4.54367e-10
TAG54:6(18:3)	C57H98O6	RPPOS	896.77	3.02167e-10	8.15167e-11	1.64667e-10	2.2895e-10	3.28667e-10	2.24783e-10	2.55333e-10	1.37083e-10	2.02067e-10	1.7665e-10	1.865e-10	1.8815e-10	1.6405e-10	5.47333e-11		3.97983e-10	3.6055e-10	4.39833e-10	4.47133e-10	9.72667e-11	9.79167e-11	1.37617e-10	2.67683e-10	2.86e-11	1.79783e-10	1.66183e-10	7.30833e-11	1.229e-10	8.37e-11
TAG54:5(20:4)	C57H100O6	RPPOS	898.786	8.35417e-10	5.4345e-10	4.8025e-10	7.1545e-10	3.21917e-09	3.85245e-09	4.35567e-10	7.5395e-10	1.3513e-09	1.36907e-09	5.46167e-10	5.08e-10	5.667e-10	3.83083e-10		3.97978e-09	3.87863e-09	3.4518e-09	2.75235e-09	5.002e-10	4.284e-10	4.67917e-10	5.19617e-10	3.00333e-10	2.27717e-10	5.88033e-10	5.1155e-10	5.5305e-10	4.185e-10
TAG54:5(18:1)	C57H100O6	RPPOS	898.786	1.22645e-09	4.4835e-10	1.07028e-09	4.29267e-10	2.7641e-09	2.63548e-09	6.75883e-10	5.6545e-10	1.30078e-09	8.6855e-10	4.92883e-10	6.20883e-10	7.4565e-10	1.64183e-10		3.6237e-09	4.66528e-09	5.23985e-09	4.988e-09	7.225e-10	3.79433e-10	5.91783e-10	6.61333e-10	5.0055e-10	6.35217e-10	6.00817e-10	6.09e-10	9.58617e-10	5.38067e-10
TAG54:5(18:2)	C57H100O6	RPPOS	898.786	1.99077e-09	8.01583e-10	1.89358e-09	7.1545e-10	2.27533e-09	1.6433e-09	7.96033e-10	5.1405e-10	1.50283e-09	9.71583e-10	5.9945e-10	7.1495e-10	8.94783e-10	3.694e-10		2.52402e-09	4.08622e-09	5.21117e-09	5.51462e-09	5.55767e-10	4.52867e-10	7.98217e-10	6.45583e-10	5.2915e-10	1.0667e-09	5.62467e-10	1.19363e-09	1.2167e-09	5.9785e-10
TAG54:5(16:0)	C57H100O6	RPPOS	898.786	2.4885e-10	1.4945e-10	3.70483e-10	2.14633e-10	2.74725e-09	3.71293e-09	3.4545e-10	2.05617e-10	2.90467e-10	3.68033e-10	2.66417e-10	4.70367e-10	2.98267e-10	9.57667e-11		3.68653e-09	3.94418e-09	3.76733e-09	2.97093e-09	2.501e-10	1.59117e-10	3.303e-10	2.047e-10	1.85917e-10	1.31833e-10	2.301e-10	2.31417e-10	1.7205e-10	1.5545e-10
TAG54:4(18:2)	C57H102O6	RPPOS	900.801	3.07502e-09	9.782e-10	2.82665e-09	1.04457e-09	4.60122e-09	3.61217e-09	9.31217e-10	4.6265e-10	2.42475e-09	1.70765e-09	5.86133e-10	1.14768e-09	7.30733e-10	3.96767e-10		6.21055e-09	9.15575e-09	9.96337e-09	1.43777e-08	8.6145e-10	4.40633e-10	9.77133e-10	8.97533e-10	6.72167e-10	9.4685e-10	7.9255e-10	1.23017e-09	1.64683e-09	4.66333e-10
TAG54:4(18:1)	C57H102O6	RPPOS	900.801	6.20337e-09	8.69517e-10	4.10277e-09	1.43092e-09	1.04918e-08	7.31733e-09	1.89245e-09	1.14805e-09	5.60723e-09	3.0767e-09	8.65867e-10	1.90027e-09	1.55097e-09	6.567e-10		1.3615e-08	1.74593e-08	2.291e-08	2.88549e-08	1.4728e-09	9.0575e-10	1.62397e-09	1.2282e-09	1.08692e-09	1.61802e-09	1.26553e-09	1.37633e-09	3.07247e-09	1.18377e-09
TAG54:4(18:0)	C57H102O6	RPPOS	900.801	5.15467e-10	1.08683e-10	5.077e-10	1.43083e-10	9.26983e-10	9.30167e-10	3.905e-10	3.59833e-10	5.9355e-10	3.97467e-10	3.33033e-10	2.634e-10	3.87733e-10	2.05217e-10		1.948e-09	1.34387e-09	1.34822e-09	1.55005e-09	2.22317e-10	1.59117e-10	4.81683e-10	3.46417e-10	3.14633e-10	2.8765e-10	3.068e-10	2.19233e-10	3.44117e-10	2.511e-10
TAG54:4(16:0)	C57H102O6	RPPOS	900.801	4.08817e-10	2.4455e-10	4.25367e-10	2.00333e-10	2.65455e-09	2.81377e-09	2.40317e-10	3.25567e-10	8.335e-10	6.33e-10	1.5985e-10	4.32733e-10	1.93867e-10	1.36817e-10		3.0791e-09	3.08105e-09	2.77292e-09	2.45425e-09	1.2505e-10	1.836e-10	3.02767e-10	3.9365e-10	3.86133e-10	1.1985e-10	3.835e-10	3.045e-10	2.08933e-10	2.15233e-10
TAG54:3(16:0)	C57H104O6	RPPOS	902.817	4.44367e-10	1.08683e-10	4.39083e-10	2.71867e-10	2.27533e-09	2.1704e-09	3.00383e-10	2.913e-10	6.69333e-10	6.77167e-10	3.72983e-10	2.25767e-10	2.08783e-10	1.23133e-10		2.723e-09	3.16845e-09	2.41913e-09	2.12635e-09	2.362e-10	1.46883e-10	1.6515e-10	2.67683e-10	3.57533e-10	2.0375e-10	1.40617e-10	3.41033e-10	4.54717e-10	1.43483e-10
TAG54:3(18:1)	C57H104O6	RPPOS	902.817	1.09137e-08	2.4591e-09	7.45083e-09	3.1194e-09	2.76242e-08	1.92158e-08	3.51457e-09	2.55313e-09	1.21111e-08	6.80113e-09	2.31787e-09	4.60957e-09	2.41592e-09	1.38182e-09		3.56714e-08	4.51123e-08	5.27427e-08	7.03089e-08	4.83523e-09	2.38675e-09	3.45437e-09	2.56662e-09	2.9461e-09	2.63678e-09	2.122e-09	3.52e-09	5.1986e-09	2.37948e-09
TAG54:3(18:2)	C57H104O6	RPPOS	902.817	1.17313e-09	2.30967e-10	8.233e-10	6.296e-10	1.91297e-09	2.13938e-09	3.15417e-10	3.427e-10	9.598e-10	6.91883e-10	3.99633e-10	5.45617e-10	3.43e-10	3.00983e-10		3.82268e-09	4.32658e-09	4.65658e-09	5.32583e-09	2.64e-10	2.81517e-10	6.606e-10	4.88133e-10	4.7195e-10	5.63317e-10	2.81233e-10	5.84633e-10	8.60283e-10	3.348e-10
TAG54:2(18:1)	C57H106O6	RPPOS	904.833	3.73268e-09	1.79338e-09	3.00503e-09	1.63125e-09	1.03738e-08	1.01699e-08	1.8474e-09	1.47362e-09	4.34435e-09	2.90005e-09	1.41203e-09	2.31418e-09	2.1624e-09	1.19028e-09		1.44319e-08	1.57002e-08	1.86072e-08	2.08065e-08	2.13973e-09	1.35862e-09	1.99555e-09	2.047e-09	1.44445e-09	1.48618e-09	1.27832e-09	1.90007e-09	2.59317e-09	1.47073e-09
TAG54:2(18:0)	C57H106O6	RPPOS	904.833	2.06187e-09	8.69517e-10	1.75637e-09	8.29933e-10	5.16583e-09	3.92997e-09	9.31217e-10	1.07952e-09	1.71753e-09	1.66348e-09	1.41203e-09	1.86263e-09	1.40183e-09	8.61917e-10		6.17913e-09	7.12357e-09	8.49085e-09	1.02542e-08	1.29217e-09	7.8335e-10	1.101e-09	1.0235e-09	1.47305e-09	1.07868e-09	7.28633e-10	1.38852e-09	1.52395e-09	1.10007e-09
TAG54:1(18:0)	C57H108O6	RPPOS	906.848	2.86173e-09	2.51345e-09	2.45617e-09	1.98897e-09	2.56185e-09	2.60448e-09	3.0039e-09	3.28993e-09	2.14692e-09	2.98838e-09	2.58428e-09	3.16085e-09	5.9354e-09	1.69648e-09		3.38282e-09	6.59913e-09	6.02392e-09	5.80277e-09	2.40372e-09	2.2766e-09	2.06437e-09	2.4249e-09	2.0451e-09	1.49817e-09	1.34223e-09	2.1193e-09	2.0524e-09	1.88923e-09
TAG54:1(18:1)	C57H108O6	RPPOS	906.848	1.13758e-09	1.01897e-09	1.18005e-09	1.01595e-09	1.90453e-09	1.55028e-09	9.16183e-10	1.268e-09	9.598e-10	1.20713e-09	1.14562e-09	9.97167e-10	2.35627e-09	8.20883e-10		2.50307e-09	3.62733e-09	3.83427e-09	3.34852e-09	1.11155e-09	1.10158e-09	8.2575e-10	8.97533e-10	9.582e-10	7.55083e-10	7.79767e-10	1.16927e-09	1.04463e-09	8.13083e-10
TAG54:0(18:0)	C57H110O6	RPPOS	908.864	2.55955e-09	1.4809e-09	1.49565e-09	1.7314e-09	1.34835e-09	1.53478e-09	2.43317e-09	2.62167e-09	2.02062e-09	2.07567e-09	2.07808e-09	2.85982e-09	2.38608e-09	2.1206e-09		1.98988e-09	2.35995e-09	1.8741e-09	1.87795e-09	1.68122e-09	1.72582e-09	2.06437e-09	2.94453e-09	2.0308e-09	1.4742e-09	1.55955e-09	1.91225e-09	1.68372e-09	1.8414e-09
CE-14:1	C41H70O2	RPPOS	612.571	7.56049e-08	5.82069e-08	6.44832e-08	6.01657e-08	6.88484e-08	8.21362e-08	5.94536e-08	8.08816e-08	5.17922e-08	5.78299e-08	4.86945e-08	6.17584e-08	7.10367e-08	4.61486e-08		7.37177e-08	6.22079e-08	6.28317e-08	5.80347e-08	4.61009e-08	4.312e-08	4.59842e-08	5.02222e-08	5.05874e-08	3.89169e-08	4.76307e-08	4.39466e-08	4.155e-08	3.00903e-08
CE-14:0	C41H72O2	RPPOS	614.587	5.50855e-09	3.05797e-09	4.7209e-09	3.89562e-09	5.17202e-07	7.21625e-07	3.31975e-09	4.75773e-09	2.4663e-09	4.3606e-09	4.59893e-09	5.64788e-09	2.84602e-09	3.3836e-09		7.10618e-07	6.37811e-07	5.8741e-07	3.95594e-07	3.0734e-09	3.74957e-09	2.43997e-09	3.73202e-09	3.61338e-09	3.66277e-09	2.32818e-09	3.04935e-09	3.44813e-09	2.25483e-09
CE-15:1	C42H72O2	RPPOS	626.587	2.89198e-09	2.2144e-09	2.25315e-09	2.8135e-09	3.46451e-08	4.15265e-08	3.21915e-09	1.22342e-09	2.4663e-09	1.55737e-09	1.89368e-09	2.70117e-09	1.59377e-09	2.25573e-09		3.95854e-08	3.37259e-08	3.22625e-08	2.52903e-08	1.34462e-09	1.33913e-09	1.78305e-09	2.02595e-09	1.20447e-09	1.37353e-09	1.94015e-09	1.07625e-09	1.89647e-09	9.33033e-10
CE-15:0	C42H74O2	RPPOS	628.603	3.0297e-09	8.43583e-10	1.5021e-09	1.08212e-09	4.20514e-07	5.18393e-07	1.40838e-09	6.79683e-10	1.17953e-09	9.34417e-10	1.26245e-09	1.35058e-09	3.41517e-10	9.39883e-10		4.65128e-07	4.70312e-07	3.79753e-07	2.84228e-07	9.60433e-10	6.24933e-10	5.63067e-10	1.70607e-09	1.00372e-09	1.55667e-09	3.88033e-10	4.48433e-10	3.44817e-10	1.08853e-09
CE-16:2	C43H72O2	RPPOS	638.587	5.64627e-09	4.007e-09	4.50632e-09	4.54488e-09	1.50158e-07	1.71423e-07	4.12453e-09	5.70928e-09	4.18198e-09	4.56825e-09	2.43473e-09	3.6834e-09	4.78132e-09	3.3836e-09		1.53595e-07	1.47962e-07	1.43488e-07	8.85606e-08	3.7457e-09	3.66028e-09	3.75382e-09	4.15853e-09	4.81785e-09	3.66277e-09	5.04438e-09	3.31842e-09	3.36192e-09	1.6328e-09
CE-16:1	C43H74O2	RPPOS	640.603	9.91538e-09	5.69415e-09	2.17805e-08	4.43668e-09	4.09492e-06	5.06212e-06	6.0359e-09	7.61238e-09	7.72058e-09	1.11092e-08	4.23823e-09	3.31507e-09	8.76575e-09	4.79343e-09		4.57916e-06	4.4914e-06	3.89211e-06	2.87532e-06	6.43492e-09	3.21392e-09	5.63072e-09	6.93088e-09	3.01115e-09	6.68455e-09	6.01447e-09	3.4978e-09	4.56877e-09	3.26562e-09
CE-16:0	C43H76O2	RPPOS	642.618	5.23312e-09	4.53423e-09	4.77455e-08	5.73522e-09	5.44355e-06	6.05258e-06	3.82273e-09	6.5249e-09	7.39888e-09	5.6065e-09	2.1642e-09	3.80618e-09	3.87058e-09	2.06775e-09		6.06409e-06	5.53339e-06	5.30692e-06	3.71189e-06	4.03383e-09	2.94608e-09	3.19073e-09	5.86458e-09	3.61338e-09	4.57845e-09	2.81322e-09	3.22873e-09	2.9309e-09	3.34337e-09
CE-17:1	C44H76O2	RPPOS	654.618	1.51485e-09	0	1.82398e-09	5.41067e-10	1.32996e-06	1.66405e-06	7.04183e-10	8.15617e-10	1.50122e-09	1.03823e-09	6.31233e-10	9.82233e-10	1.3661e-09	1.87983e-10		1.5777e-06	1.44309e-06	1.38517e-06	9.97327e-07	2.209e-09	1.69623e-09	4.69233e-10	6.39767e-10	8.02983e-10	6.40983e-10	1.94017e-10	5.38117e-10	8.62033e-10	6.99767e-10
CE-17:0	C44H78O2	RPPOS	656.634	1.51485e-09	9.49033e-10	1.82398e-09	9.739e-10	5.7518e-07	6.69282e-07	6.03583e-10	9.5155e-10	5.3615e-10	3.11467e-10	1.26245e-09	7.36683e-10	9.10733e-10	6.57917e-10		6.20844e-07	6.11077e-07	5.36343e-07	4.02871e-07	6.723e-10	4.46383e-10	9.3845e-10	1.59943e-09	4.01483e-10	4.5785e-10	5.8205e-10	7.175e-10	0	4.66517e-10
CE-18:3	C45H74O2	RPPOS	664.603	9.08912e-09	7.8031e-09	1.20168e-08	5.41058e-09	7.09783e-07	8.91123e-07	3.72213e-09	1.00592e-08	9.5435e-09	7.7868e-09	5.4105e-09	7.36682e-09	8.87958e-09	7.33113e-09		7.7444e-07	7.35184e-07	6.94179e-07	4.73152e-07	7.20327e-09	4.64232e-09	7.78915e-09	9.48997e-09	6.02232e-09	7.4171e-09	7.37257e-09	4.93278e-09	5.94802e-09	4.1209e-09
CE-18:2	C45H76O2	RPPOS	666.618	3.49793e-08	2.33039e-08	3.2424e-07	3.00828e-08	4.54742e-06	6.38583e-06	2.05221e-08	1.9031e-08	3.60294e-08	3.64422e-08	6.4926e-09	1.25236e-08	1.35471e-08	1.36284e-08		5.12681e-06	3.8513e-06	4.41557e-06	3.04425e-06	3.32311e-08	1.78551e-08	3.78196e-08	3.64671e-08	1.58588e-08	1.66656e-08	1.67823e-08	1.10315e-08	6.63765e-09	1.92049e-08
CE-18:1	C45H78O2	RPPOS	668.634	1.47354e-08	8.85758e-09	1.23173e-07	1.0713e-08	1.09434e-05	1.2878e-05	6.4383e-09	9.78735e-09	1.61918e-08	1.22512e-08	4.86945e-09	5.52512e-09	6.83045e-09	5.54535e-09		1.15693e-05	1.11022e-05	1.10347e-05	7.76726e-06	1.11411e-08	8.48117e-09	1.49214e-08	1.16225e-08	6.4238e-09	7.96652e-09	6.4995e-09	4.8431e-09	3.96535e-09	5.20943e-09
CE-18:0	C45H80O2	RPPOS	670.65	2.61655e-09	3.47977e-09	9.3345e-09	3.02993e-09	1.04139e-06	1.21316e-06	2.71615e-09	1.9031e-09	2.78798e-09	2.90707e-09	7.214e-10	1.59615e-09	1.59377e-09	5.63933e-10		1.16595e-06	1.09373e-06	1.00335e-06	6.68553e-07	2.209e-09	1.78552e-09	1.78305e-09	2.02595e-09	1.60595e-09	1.64825e-09	2.32818e-09	1.88343e-09	2.32748e-09	2.25483e-09
CE-19:1	C46H80O2	RPPOS	682.65	4.13133e-10	1.37082e-09	9.65633e-10	5.41067e-10	2.1609e-07	2.57409e-07	7.04183e-10	6.79683e-10	1.07233e-10	1.14207e-09	8.11567e-10	2.45567e-10	4.55367e-10	3.7595e-10		2.26505e-07	2.26725e-07	2.13539e-07	1.42158e-07	8.644e-10	3.571e-10	2.81533e-10	1.06633e-10	4.01483e-10	9.15683e-10	7.76067e-10	6.27817e-10	1.724e-10	1.16628e-09
CE-19:0	C46H82O2	RPPOS	684.665	2.75433e-10	6.32683e-10	3.00422e-09	1.08212e-09	1.93288e-07	2.65934e-07	8.04783e-10	6.79683e-10	7.50617e-10	5.19117e-10	1.8035e-10	1.35058e-09	6.8305e-10	2.81967e-10		2.14892e-07	2.35362e-07	2.114e-07	1.64787e-07	1.92083e-10	4.46383e-10	5.63067e-10	7.464e-10	3.01117e-10	4.5785e-10	3.88033e-10	7.175e-10	1.724e-10	3.11017e-10
CE-20:5	C47H74O2	RPPOS	688.603	6.61025e-09	3.37432e-09	4.8282e-09	4.97773e-09	1.42463e-06	1.75075e-06	3.21915e-09	7.88425e-09	6.7555e-09	6.22943e-09	3.42665e-09	5.77067e-09	4.4398e-09	2.25573e-09		1.62646e-06	1.51877e-06	1.37206e-06	9.87347e-07	6.33888e-09	4.55305e-09	4.59842e-09	5.33145e-09	3.9145e-09	2.47237e-09	3.8803e-09	4.48435e-09	5.6032e-09	3.1101e-09
CE-20:4	C47H76O2	RPPOS	690.618	4.36553e-08	2.68891e-08	6.11571e-08	3.30046e-08	4.24455e-06	5.70394e-06	2.13269e-08	3.68385e-08	5.12561e-08	5.11852e-08	1.18129e-08	2.06271e-08	1.92391e-08	1.25945e-08		5.35402e-06	4.51302e-06	4.27125e-06	3.04744e-06	4.38919e-08	2.05333e-08	4.63596e-08	5.24614e-08	2.72008e-08	2.10609e-08	1.78494e-08	1.66818e-08	1.31891e-08	2.62804e-08
CE-20:3	C47H78O2	RPPOS	692.634	6.19712e-09	3.16342e-09	7.9397e-09	3.46277e-09	9.86061e-07	1.25707e-06	2.71615e-09	5.30148e-09	4.71813e-09	6.22943e-09	3.2463e-09	5.27955e-09	3.6429e-09	2.72568e-09		1.18867e-06	9.96457e-07	9.64935e-07	6.84082e-07	4.418e-09	2.67827e-09	5.72457e-09	6.2911e-09	3.31227e-09	3.47963e-09	2.71622e-09	1.43498e-09	2.24128e-09	3.57663e-09
CE-20:2	C47H80O2	RPPOS	694.65	8.26283e-10	7.38133e-10	1.07293e-09	1.08217e-10	1.31952e-07	1.58131e-07	9.05383e-10	1.49528e-09	3.21683e-10	1.03823e-09	8.11567e-10	6.139e-10	1.02457e-09	1.03388e-09		1.42588e-07	1.2894e-07	1.13632e-07	8.26152e-08	2.88133e-10	9.82033e-10	8.446e-10	9.59667e-10	9.0335e-10	8.24117e-10	5.8205e-10	8.96833e-11	5.17217e-10	2.3325e-10
CE-20:1	C47H82O2	RPPOS	696.665	4.13133e-10	2.109e-10	1.18022e-09	2.16417e-10	1.67835e-07	2.02865e-07	3.018e-10	6.79683e-10	1.07233e-10	4.153e-10	3.607e-10	1.22783e-10	4.55367e-10	6.57917e-10		1.849e-07	1.62152e-07	1.43043e-07	1.02138e-07	9.60433e-10	2.67817e-10	3.75383e-10	0	3.01117e-10	7.3255e-10	2.91017e-10	1.79367e-10	2.586e-10	2.3325e-10
CE-20:0	C47H84O2	RPPOS	698.681	9.77767e-09	7.69765e-09	7.9397e-09	9.41442e-09	6.80529e-08	6.49023e-08	8.34967e-09	9.51548e-09	9.00735e-09	1.06939e-08	5.59085e-09	8.47183e-09	6.37508e-09	7.51912e-09		7.28088e-08	6.69378e-08	6.97833e-08	4.3038e-08	4.03383e-09	7.23132e-09	7.0384e-09	6.39773e-09	5.7212e-09	6.13513e-09	4.65635e-09	5.38122e-09	4.65497e-09	5.67595e-09
CE-21:1	C48H84O2	RPPOS	710.681	2.75433e-10	2.109e-10	1.18022e-09	1.08212e-09	1.07736e-07	1.28704e-07	2.012e-10	4.078e-10	1.07233e-10	5.19117e-10	8.11567e-10	1.22783e-10	2.27683e-10	9.39833e-11		1.27138e-07	1.13105e-07	9.54508e-08	7.80008e-08	2.88133e-10	3.571e-10	9.385e-11	1.06633e-10	8.02983e-10	0	4.85033e-10	1.79367e-10	3.44817e-10	3.88767e-10
CE-21:0	C48H86O2	RPPOS	712.697	8.26283e-10	1.0545e-10	4.29183e-10	1.29855e-09	3.51754e-08	4.55599e-08	6.03583e-10	0	2.14467e-10	2.0765e-10	9.01667e-11	2.45567e-10	6.8305e-10	0		4.70581e-08	4.45223e-08	3.52927e-08	2.67989e-08	5.76267e-10	8.92667e-11	0	6.39767e-10	5.01867e-10	3.66283e-10	2.91017e-10	2.69067e-10	3.44817e-10	6.99767e-10
CE-22:6	C49H76O2	RPPOS	714.618	1.92799e-08	1.45517e-08	1.80253e-08	1.77467e-08	1.47132e-06	1.93548e-06	1.46874e-08	2.33809e-08	1.94087e-08	1.68195e-08	1.19933e-08	1.38742e-08	1.46855e-08	1.27825e-08		1.77276e-06	1.52097e-06	1.33015e-06	9.57731e-07	1.22936e-08	1.40162e-08	1.77368e-08	1.47148e-08	1.28476e-08	1.03473e-08	1.2805e-08	9.77588e-09	1.09478e-08	8.7083e-09
CE-22:5	C49H78O2	RPPOS	716.634	4.62718e-08	3.40595e-08	2.83254e-08	2.82433e-08	3.07918e-07	4.35432e-07	2.87711e-08	4.33634e-08	2.47702e-08	2.88631e-08	2.4708e-08	3.3519e-08	2.97125e-08	2.98885e-08		3.76465e-07	2.85231e-07	3.11218e-07	2.38883e-07	2.38188e-08	2.31223e-08	1.92383e-08	2.28186e-08	2.40893e-08	2.49984e-08	2.5416e-08	2.18836e-08	1.95681e-08	1.59393e-08
CE-22:4	C49H80O2	RPPOS	718.65	2.42376e-08	1.65552e-08	1.54502e-08	1.13622e-08	4.8079e-08	5.17018e-08	1.56933e-08	1.44092e-08	1.32966e-08	1.42239e-08	1.09112e-08	1.89082e-08	1.30917e-08	1.18426e-08		5.4127e-08	4.55506e-08	3.79664e-08	2.75975e-08	1.00846e-08	1.01774e-08	1.04168e-08	1.25822e-08	9.43497e-09	1.15377e-08	1.13499e-08	1.0314e-08	8.87893e-09	1.10409e-08
CE-22:3	C49H82O2	RPPOS	720.665	4.54455e-09	2.31985e-09	1.5021e-09	1.62318e-09	1.35222e-08	1.57672e-08	1.81077e-09	2.3109e-09	2.89522e-09	3.21855e-09	2.5249e-09	3.6834e-09	2.95987e-09	2.06775e-09		1.35317e-08	1.76855e-08	1.33685e-08	9.49498e-09	1.63273e-09	2.76753e-09	7.50767e-10	1.27955e-09	1.30483e-09	3.38805e-09	6.7905e-10	8.07183e-10	1.03443e-09	1.24405e-09
CE-22:2	C49H84O2	RPPOS	722.681	2.0657e-09	1.37082e-09	6.43767e-10	1.19033e-09	6.36338e-09	8.15862e-09	1.00598e-09	1.9031e-09	6.43383e-10	1.24588e-09	1.8035e-09	2.70117e-09	5.692e-10	1.40983e-09		3.73638e-09	8.9456e-09	6.23862e-09	4.70312e-09	1.63273e-09	5.3565e-10	5.63067e-10	2.45247e-09	1.30483e-09	1.28197e-09	1.84313e-09	4.48433e-10	3.44817e-10	6.22017e-10
CE-22:1	C49H86O2	RPPOS	724.697	3.16742e-09	1.68715e-09	1.82398e-09	1.51497e-09	1.90018e-08	2.32842e-08	2.81675e-09	2.58277e-09	2.1446e-09	1.45353e-09	1.35263e-09	2.57838e-09	2.61833e-09	1.6918e-09		1.84799e-08	2.17985e-08	1.78246e-08	9.93867e-09	2.209e-09	1.0713e-09	6.56917e-10	1.91932e-09	2.71005e-09	1.00727e-09	9.70067e-10	1.79373e-09	9.48233e-10	1.24405e-09
CE-22:0	C49H88O2	RPPOS	726.712	2.34113e-09	1.58172e-09	3.2188e-09	1.73138e-09	8.92643e-09	1.36588e-08	2.41437e-09	2.17497e-09	2.57353e-09	1.45353e-09	1.62315e-09	2.21005e-09	9.10733e-10	1.6918e-09		1.2118e-08	1.17218e-08	1.11404e-08	8.51887e-09	3.0734e-09	1.51768e-09	2.9092e-09	1.81268e-09	3.41265e-09	1.1904e-09	1.16408e-09	1.70405e-09	7.75833e-10	1.4773e-09
LysoPC16:1	C24H48NO7P	NPPOS	494.324	8.20167e-11	4.84167e-11	4.41667e-11	8.98833e-11	5.90333e-11	7.21167e-11	2.10667e-10	2.414e-10	1.81267e-10	2.74367e-10	3.65833e-10	1.61717e-10	2.14733e-10	3.00933e-10		2.53183e-10	7.32333e-11	2.38817e-10	8.825e-11	5.14e-11	1.49867e-10	3.73917e-10	1.219e-10	2.99867e-10	1.51183e-10	4.781e-10	3.54983e-10	4.48983e-10	3.80767e-10
LysoPC16:0	C24H50NO7P	NPPOS	496.34	8.05017e-10	3.79817e-10	5.1595e-10	7.2715e-10	1.08895e-09	1.13468e-09	1.51275e-09	1.5393e-09	2.48475e-09	2.86675e-09	1.37143e-09	1.01102e-09	9.60483e-10	1.35563e-09		3.2587e-09	1.12788e-09	2.54142e-09	1.0636e-09	7.17033e-10	1.69155e-09	3.49147e-09	1.38592e-09	2.44063e-09	1.50237e-09	2.63028e-09	2.8747e-09	3.45775e-09	2.73308e-09
LysoPC18:2	C26H50NO7P	NPPOS	520.34	8.23617e-10	6.50067e-10	7.3235e-10	8.99833e-10	7.16183e-10	8.05467e-10	1.37255e-09	1.1684e-09	1.54438e-09	1.45613e-09	1.19503e-09	9.15617e-10	9.46067e-10	1.0775e-09		1.42723e-09	8.73067e-10	1.00155e-09	9.76783e-10	8.6435e-10	1.38718e-09	1.8252e-09	1.27972e-09	1.74088e-09	1.2773e-09	1.92977e-09	1.67315e-09	1.6645e-09	1.74903e-09
LysoPC18:1	C26H52NO7P	NPPOS	522.355	3.5935e-10	1.824e-10	3.385e-10	3.55983e-10	6.18333e-10	7.0225e-10	5.59717e-10	5.7465e-10	8.00917e-10	9.0675e-10	4.028e-10	3.95367e-10	4.32283e-10	4.0985e-10		1.63328e-09	6.95067e-10	1.10143e-09	7.578e-10	3.39917e-10	5.906e-10	9.88283e-10	6.22883e-10	8.52333e-10	4.9295e-10	7.63767e-10	9.56e-10	1.03337e-09	7.86683e-10
LysoPC18:0	C26H54NO7P	NPPOS	524.371	1.89383e-10	1.077e-10	1.38817e-10	1.4195e-10	3.822e-10	3.1395e-10	2.58733e-10	2.45817e-10	4.297e-10	5.21717e-10	2.26433e-10	1.67283e-10	1.86e-10	1.73583e-10		1.22075e-09	4.3895e-10	9.43817e-10	4.096e-10	1.94367e-10	2.99733e-10	6.092e-10	2.338e-10	5.07383e-10	2.22433e-10	2.73583e-10	5.3025e-10	6.71717e-10	4.3235e-10
LysoPC20:4	C28H50NO7P	NPPOS	544.34	2.27433e-10	1.08833e-10	2.264e-10	2.23817e-10	3.07633e-10	2.63417e-10	1.1101e-09	5.8525e-10	1.12277e-09	9.40817e-10	4.12633e-10	4.26367e-10	6.33867e-10	7.46133e-10		1.13832e-09	4.2785e-10	7.20483e-10	5.49067e-10	3.1315e-10	8.28567e-10	1.35168e-09	6.97633e-10	1.31342e-09	5.75417e-10	1.23373e-09	1.89033e-09	2.35088e-09	2.69643e-09
LysoPC20:3	C28H52NO7P	NPPOS	546.355	4.355e-11	1.31333e-11	5.49333e-11	3.515e-11	4.78167e-11	7.86e-11	1.6485e-10	7.19333e-11	2.237e-10	1.54917e-10	8.70167e-11	7.90667e-11	1.1615e-10	1.11917e-10		2.49933e-10	9.89667e-11	1.78433e-10	1.5115e-10	6.26333e-11	1.7855e-10	2.20467e-10	8.57167e-11	1.83817e-10	1.22617e-10	1.5625e-10	2.46933e-10	2.46883e-10	2.4425e-10
LysoPC22:6	C30H50NO7P	NPPOS	568.34	3.95717e-10	6.56833e-11	1.9225e-10	2.87e-10	3.072e-10	3.321e-10	1.12e-09	5.64067e-10	7.1235e-10	7.47133e-10	4.931e-10	3.56033e-10	3.9235e-10	9.193e-10		9.36433e-10	4.94417e-10	6.48567e-10	4.53967e-10	2.43167e-10	8.08783e-10	1.32858e-09	7.28633e-10	1.32955e-09	7.70133e-10	9.70517e-10	1.58307e-09	1.65238e-09	1.69648e-09
LysoPC22:5	C30H52NO7P	NPPOS	570.355	5.665e-11	4.05333e-11	4.565e-11	5.295e-11	1.2365e-10	1.82667e-10	2.56483e-10	9.445e-11	2.09267e-10	3.01433e-10	8.14e-11	1.16817e-10	8.22167e-11	1.56683e-10		5.00367e-10	2.48983e-10	3.07167e-10	3.09633e-10	5.57167e-11	2.54733e-10	3.53583e-10	1.39033e-10	2.1365e-10	1.077e-10	1.8915e-10	4.54067e-10	5.4085e-10	4.30067e-10
PC32:2	C40H76NO8P	NPPOS	730.538	7.20667e-11	4.35e-11	9.16167e-11	1.55633e-10	1.34233e-10	3.39233e-10	3.68467e-10	1.23083e-10	7.43833e-10	6.87067e-10	3.02317e-10	2.545e-10	1.86567e-10	1.492e-10		2.69183e-10	1.93433e-10	3.64567e-10	1.67183e-10	7.495e-11	2.81417e-10	2.2415e-10	2.6085e-10	2.59467e-10	9.29833e-11	2.3105e-10	3.02517e-10	7.86233e-10	3.00967e-10
PC32:1	C40H78NO8P	NPPOS	732.554	1.117e-09	5.45917e-10	1.3022e-09	1.22757e-09	1.37143e-09	1.85582e-09	4.71287e-09	2.01768e-09	1.01749e-08	8.62605e-09	3.08672e-09	2.78418e-09	2.42007e-09	1.58395e-09		2.08362e-09	1.3479e-09	2.32038e-09	1.20145e-09	6.7775e-10	3.51305e-09	3.44512e-09	2.74778e-09	3.47495e-09	1.30755e-09	3.9173e-09	4.12158e-09	6.46782e-09	3.62838e-09
PC32:0	C40H80NO8P	NPPOS	734.569	1.38723e-09	8.64217e-10	1.74413e-09	2.12073e-09	1.62087e-09	1.72308e-09	3.98962e-09	3.43893e-09	9.48378e-09	7.42395e-09	2.84508e-09	2.81258e-09	2.92487e-09	2.25273e-09		2.43678e-09	1.65497e-09	2.44188e-09	1.22887e-09	1.4529e-09	5.25512e-09	5.7049e-09	3.37627e-09	5.38655e-09	2.78675e-09	6.31188e-09	6.38595e-09	7.40762e-09	5.4134e-09
PC34:3	C42H78NO8P	NPPOS	756.554	2.4615e-10	1.37967e-10	4.091e-10	3.0615e-10	4.2075e-10	6.47283e-10	1.48702e-09	5.0765e-10	4.11052e-09	2.67105e-09	7.47583e-10	6.99483e-10	8.7855e-10	4.457e-10		8.21717e-10	5.26867e-10	8.97883e-10	5.0335e-10	1.88733e-10	9.1625e-10	7.29667e-10	5.87267e-10	1.16662e-09	4.29967e-10	1.18375e-09	1.37217e-09	1.63632e-09	1.07253e-09
PC34:2	C42H80NO8P	NPPOS	758.569	3.16065e-09	2.58442e-09	6.27758e-09	4.2379e-09	3.2935e-09	4.34835e-09	2.16104e-08	8.91522e-09	6.11564e-08	3.71695e-08	1.05194e-08	9.33025e-09	1.3501e-08	7.41092e-09		8.5149e-09	5.2855e-09	9.04437e-09	4.9524e-09	5.08287e-09	1.77317e-08	1.60274e-08	1.01787e-08	2.50023e-08	1.06154e-08	2.11199e-08	2.5385e-08	2.8402e-08	1.849e-08
PC34:1	C42H82NO8P	NPPOS	760.585	4.12775e-09	2.5657e-09	6.01622e-09	4.84065e-09	7.82655e-09	9.49008e-09	2.06837e-08	9.37127e-09	5.22779e-08	3.94389e-08	1.02988e-08	9.29488e-09	9.76447e-09	6.70312e-09		1.2653e-08	8.05037e-09	1.24379e-08	7.20703e-09	4.17165e-09	1.67434e-08	1.52676e-08	1.04806e-08	2.02099e-08	8.78755e-09	1.74119e-08	2.04957e-08	2.8937e-08	1.68521e-08
PC36:5	C44H78NO8P	NPPOS	780.554	2.664e-10	1.6345e-10	3.753e-10	3.56133e-10	8.66467e-10	1.19687e-09	1.98847e-09	5.12367e-10	5.029e-09	4.17633e-09	7.61017e-10	1.01152e-09	9.75933e-10	5.032e-10		1.34968e-09	7.19717e-10	1.37518e-09	9.58883e-10	2.2355e-10	9.58633e-10	7.89217e-10	5.81333e-10	1.11175e-09	4.41483e-10	1.15537e-09	2.02147e-09	2.51635e-09	1.83012e-09
PC36:4	C44H80NO8P	NPPOS	782.569	4.64362e-09	3.9706e-09	7.38652e-09	6.32318e-09	9.4381e-09	9.80575e-09	3.95256e-08	9.76173e-09	9.09037e-08	7.3795e-08	1.48295e-08	2.11589e-08	1.9387e-08	1.0833e-08		1.71468e-08	1.19109e-08	1.77314e-08	1.11848e-08	5.93133e-09	2.48381e-08	2.27452e-08	1.51031e-08	2.88542e-08	1.04581e-08	2.52699e-08	5.03553e-08	7.53341e-08	4.79381e-08
PC36:3	C44H82NO8P	NPPOS	784.585	1.79555e-09	1.56205e-09	3.28753e-09	2.70095e-09	3.35575e-09	4.01828e-09	1.30374e-08	4.59525e-09	3.48059e-08	2.60163e-08	6.16823e-09	6.50645e-09	8.23377e-09	4.23302e-09		6.24442e-09	4.19137e-09	6.49037e-09	4.04692e-09	2.581e-09	1.00201e-08	8.74968e-09	5.95457e-09	1.27154e-08	5.20052e-09	1.05387e-08	1.77351e-08	2.0477e-08	1.48513e-08
PC36:2	C44H84NO8P	NPPOS	786.601	1.44683e-09	9.6635e-10	2.2837e-09	1.98335e-09	3.55807e-09	3.73927e-09	7.80997e-09	3.25652e-09	2.05725e-08	1.41427e-08	4.39822e-09	3.61738e-09	4.65563e-09	2.93665e-09		6.4547e-09	3.88493e-09	5.78268e-09	3.38847e-09	2.0671e-09	7.32665e-09	6.54687e-09	4.38472e-09	1.19383e-08	4.85768e-09	7.05815e-09	1.21834e-08	1.43316e-08	8.27095e-09
PC36:1	C44H86NO8P	NPPOS	788.616	5.67417e-10	4.1255e-10	8.85e-10	7.58717e-10	5.9156e-09	6.44182e-09	2.44827e-09	1.38143e-09	6.55798e-09	5.0691e-09	1.751e-09	1.38133e-09	1.5505e-09	1.02523e-09		1.05993e-08	6.6612e-09	9.52142e-09	5.58397e-09	7.63917e-10	3.06798e-09	2.7474e-09	1.72052e-09	4.57077e-09	1.79762e-09	2.65332e-09	4.0905e-09	4.83133e-09	3.08627e-09
PC38:6	C46H80NO8P	NPPOS	806.569	3.62588e-09	1.67748e-09	3.29643e-09	4.85535e-09	8.25862e-09	7.3035e-09	3.07966e-08	5.08423e-09	4.30494e-08	3.90894e-08	8.08515e-09	1.28277e-08	1.05628e-08	6.593e-09		1.19701e-08	1.00304e-08	1.16741e-08	7.17782e-09	3.129e-09	1.35976e-08	1.31298e-08	9.62235e-09	1.4713e-08	5.0253e-09	1.28184e-08	2.71123e-08	4.32846e-08	2.28352e-08
PC38:5	C46H82NO8P	NPPOS	808.585	1.85032e-09	1.17655e-09	2.40803e-09	2.74493e-09	4.9326e-09	5.6285e-09	1.65171e-08	3.10695e-09	2.83425e-08	2.39557e-08	4.72652e-09	7.68463e-09	6.89123e-09	3.48655e-09		9.14252e-09	6.89485e-09	8.94883e-09	5.23452e-09	1.86992e-09	9.72443e-09	7.71487e-09	5.97093e-09	1.09158e-08	3.46492e-09	8.33002e-09	1.99835e-08	3.18535e-08	1.72985e-08
PC38:4	C46H84NO8P	NPPOS	810.601	1.2832e-09	1.05012e-09	2.21232e-09	2.11262e-09	4.52825e-09	5.2915e-09	1.0128e-08	2.81367e-09	2.35965e-08	1.65669e-08	4.15268e-09	6.28732e-09	5.89415e-09	3.31525e-09		8.1616e-09	6.29077e-09	7.81407e-09	4.99218e-09	1.68893e-09	8.74292e-09	6.56098e-09	4.74982e-09	1.04251e-08	3.76703e-09	6.95398e-09	1.74808e-08	2.61714e-08	1.42092e-08
PC38:3	C46H86NO8P	NPPOS	812.616	3.12e-10	2.17e-10	4.96283e-10	4.79483e-10	2.43642e-09	3.28253e-09	2.02628e-09	6.62517e-10	5.0363e-09	3.90568e-09	9.6495e-10	1.14818e-09	1.41095e-09	8.45033e-10		4.95058e-09	3.05075e-09	4.2697e-09	2.73655e-09	4.62983e-10	2.26195e-09	1.62768e-09	1.17828e-09	2.71953e-09	1.06097e-09	1.53677e-09	3.73575e-09	4.5141e-09	2.93477e-09
PC40:7	C48H82NO8P	NPPOS	832.585	2.965e-10	1.67917e-10	3.0015e-10	5.57733e-10	1.00995e-09	1.0484e-09	2.63477e-09	4.5455e-10	3.55875e-09	2.75933e-09	6.23783e-10	1.21307e-09	7.79317e-10	5.246e-10		1.63632e-09	1.26048e-09	1.50682e-09	7.6105e-10	2.96633e-10	1.1265e-09	1.03645e-09	8.25283e-10	1.31525e-09	5.62783e-10	8.16933e-10	2.71405e-09	4.13258e-09	1.81825e-09
PC40:6	C48H84NO8P	NPPOS	834.601	6.7485e-10	2.90683e-10	6.3875e-10	1.11573e-09	3.30045e-09	4.04568e-09	5.20243e-09	9.15883e-10	6.32082e-09	5.73583e-09	1.1214e-09	2.19023e-09	1.54083e-09	1.05282e-09		6.303e-09	4.73862e-09	5.64518e-09	3.57555e-09	5.609e-10	2.94318e-09	2.29747e-09	1.76565e-09	3.4277e-09	1.37113e-09	1.75412e-09	6.38605e-09	9.09953e-09	3.537e-09
PC40:5	C48H86NO8P	NPPOS	836.616	2.615e-10	1.27183e-10	2.7195e-10	3.849e-10	2.68638e-09	3.08003e-09	2.0177e-09	3.8185e-10	2.97508e-09	2.46665e-09	5.44933e-10	9.47367e-10	7.00683e-10	4.64383e-10		4.86612e-09	3.34065e-09	4.44592e-09	2.39995e-09	2.29083e-10	1.54615e-09	9.0015e-10	7.373e-10	1.56967e-09	5.495e-10	9.07433e-10	3.0339e-09	4.6416e-09	1.70932e-09
PC32:2e	C40H78NO7P	NPPOS	716.559	6.03333e-11	2.585e-11	5.43333e-11	7.025e-11	1.96217e-10	2.23767e-10	1.67183e-10	8.88e-11	2.92167e-10	2.69867e-10	1.141e-10	1.07683e-10	8.12167e-11	6.21833e-11		2.78117e-10	1.79533e-10	2.48e-10	1.24517e-10	3.805e-11	1.61967e-10	1.64e-10	1.0815e-10	1.49733e-10	8.00667e-11	1.5165e-10	2.01583e-10	2.813e-10	1.341e-10
PC32:1e	C40H80NO7P	NPPOS	718.575	1.0895e-10	7.41833e-11	1.17583e-10	1.62717e-10	2.23867e-10	2.74883e-10	2.88533e-10	2.17e-10	5.12833e-10	4.8845e-10	2.529e-10	2.20533e-10	1.72467e-10	2.14433e-10		3.98833e-10	2.68717e-10	3.62717e-10	2.5705e-10	1.41533e-10	5.4325e-10	4.46533e-10	4.12933e-10	5.197e-10	2.57417e-10	4.284e-10	4.604e-10	9.04583e-10	4.74867e-10
PC34:2p	C42H80NO7P	NPPOS	742.575	1.28667e-11	2.82667e-11	1.855e-11	2.71833e-11	3.81333e-11	5.09e-11	6.78e-11	1.96e-11	1.27017e-10	1.05867e-10	4.59667e-11	3.78e-11	1.55833e-11	1.3e-11		5.50333e-11	3.59333e-11	6.5e-11	2.72833e-11	1.255e-11	4.00333e-11	3.18333e-11	2.74167e-11	4.17667e-11	3.12667e-11	6.58333e-11	8.34667e-11	7.57833e-11	5.44833e-11
PC34:1p	C42H82NO7P	NPPOS	744.59	3.95333e-11	4.48e-11	5.47e-11	7.71333e-11	2.79567e-10	3.35983e-10	2.26967e-10	8.9e-11	4.2655e-10	3.4555e-10	9.38667e-11	1.06033e-10	1.07917e-10	8.04833e-11		4.19233e-10	2.423e-10	3.91383e-10	2.09033e-10	4.79333e-11	1.89783e-10	2.11467e-10	1.39517e-10	2.2495e-10	1.26867e-10	2.02767e-10	2.82733e-10	3.6225e-10	2.0445e-10
PC34:0p	C42H84NO7P	NPPOS	746.606	1.61567e-10	1.136e-10	2.51533e-10	2.937e-10	6.40217e-10	8.20917e-10	8.07517e-10	4.4535e-10	1.53188e-09	1.29147e-09	4.4885e-10	3.857e-10	3.5835e-10	2.8215e-10		1.13082e-09	8.67067e-10	1.27553e-09	7.17533e-10	1.973e-10	7.4405e-10	7.7695e-10	6.17133e-10	9.45067e-10	4.32367e-10	7.0245e-10	1.10708e-09	1.36595e-09	9.2545e-10
PC36:4p	C44H80NO7P	NPPOS	766.575	4.54e-11	2.65833e-11	5.13667e-11	5.72333e-11	2.08983e-10	1.92383e-10	2.83917e-10	9.28833e-11	5.09217e-10	3.2885e-10	8.40833e-11	1.289e-10	1.107e-10	9.755e-11		2.57983e-10	1.61267e-10	2.17533e-10	1.39083e-10	5.23167e-11	1.1785e-10	2.0085e-10	1.09017e-10	1.53483e-10	9.11667e-11	1.34767e-10	2.7405e-10	3.72317e-10	3.04367e-10
PC36:3p	C44H82NO7P	NPPOS	768.59	3.99167e-11	3.83e-11	7.17667e-11	1.0585e-10	1.60367e-10	2.05767e-10	2.495e-10	1.07367e-10	6.15933e-10	4.07917e-10	1.2175e-10	1.95667e-10	1.41683e-10	9.125e-11		3.19267e-10	2.6595e-10	3.339e-10	1.951e-10	8.18e-11	2.22817e-10	2.35417e-10	1.69583e-10	2.88067e-10	1.20833e-10	2.41517e-10	3.973e-10	6.36583e-10	4.88633e-10
PC36:2p	C44H84NO7P	NPPOS	770.606	3.59333e-11	3.08667e-11	7.9e-11	7.71333e-11	1.35e-10	1.66517e-10	2.05433e-10	7.08333e-11	5.13617e-10	3.37517e-10	8.77e-11	6.85833e-11	1.1775e-10	1.04467e-10		2.3575e-10	1.88083e-10	2.87667e-10	1.42767e-10	5.47833e-11	1.74633e-10	1.565e-10	1.2635e-10	2.40133e-10	9.84333e-11	2.118e-10	2.60017e-10	3.38283e-10	2.33183e-10
PC36:1p	C44H86NO7P	NPPOS	772.621	9.38333e-11	9.5e-11	1.738e-10	1.73817e-10	2.88717e-10	3.32917e-10	5.54317e-10	2.3375e-10	1.70017e-09	1.25115e-09	3.73433e-10	2.16317e-10	2.78583e-10	1.88417e-10		5.82167e-10	3.97483e-10	5.8265e-10	3.29283e-10	1.85867e-10	7.51783e-10	5.53583e-10	3.785e-10	9.28683e-10	4.334e-10	4.76683e-10	9.4905e-10	1.09695e-09	6.67033e-10
PC36:0p	C44H88NO7P	NPPOS	774.637	1.23333e-10	8.795e-11	1.66367e-10	1.50083e-10	7.40467e-10	8.2935e-10	4.83217e-10	2.61117e-10	1.26895e-09	1.05878e-09	2.69517e-10	1.9105e-10	2.01967e-10	1.63e-10		1.2783e-09	9.12383e-10	1.43947e-09	6.86117e-10	1.47633e-10	7.45883e-10	5.86517e-10	3.89033e-10	8.44383e-10	3.39133e-10	4.05583e-10	7.97617e-10	1.10452e-09	6.21583e-10
PC38:4p	C46H84NO7P	NPPOS	794.606	6.50667e-11	4.77833e-11	8.105e-11	1.20417e-10	3.53217e-10	3.55717e-10	4.788e-10	1.32883e-10	8.97283e-10	6.73317e-10	1.66883e-10	2.189e-10	2.44633e-10	1.4735e-10		6.08183e-10	4.102e-10	5.5875e-10	2.856e-10	7.57167e-11	3.25333e-10	2.46033e-10	1.821e-10	3.664e-10	1.48867e-10	2.905e-10	7.143e-10	8.388e-10	6.06567e-10
PC38:3p	C46H86NO7P	NPPOS	796.621	9.175e-11	7.27e-11	1.7305e-10	1.81483e-10	3.18117e-10	3.201e-10	7.39983e-10	2.01917e-10	1.6088e-09	1.31065e-09	2.972e-10	3.1815e-10	3.372e-10	2.22383e-10		7.19367e-10	5.63233e-10	7.8185e-10	4.55117e-10	1.463e-10	7.8555e-10	6.3485e-10	3.73683e-10	8.5935e-10	3.57517e-10	5.34233e-10	1.52605e-09	2.11543e-09	1.51405e-09
PC38:2p	C46H88NO7P	NPPOS	798.637	8.455e-11	4.09e-11	9.57e-11	1.1925e-10	2.9845e-10	2.94433e-10	4.218e-10	1.47183e-10	1.18917e-09	1.04862e-09	1.703e-10	2.12083e-10	1.98067e-10	1.52633e-10		5.17117e-10	4.08017e-10	5.356e-10	3.336e-10	9.51167e-11	4.844e-10	3.32217e-10	2.253e-10	4.79233e-10	1.96067e-10	3.54683e-10	5.79433e-10	7.7725e-10	6.35733e-10
PC38:1p	C46H90NO7P	NPPOS	800.653	2.85667e-11	4.18333e-11	7.12167e-11	7.54167e-11	2.4865e-10	2.676e-10	2.0965e-10	1.05733e-10	5.75967e-10	5.65e-10	1.341e-10	6.895e-11	1.12933e-10	7.27667e-11		4.79433e-10	3.09633e-10	4.4735e-10	2.52333e-10	7.22833e-11	2.26883e-10	1.8335e-10	1.1055e-10	2.762e-10	1.20817e-10	1.91583e-10	2.72967e-10	3.00767e-10	2.45017e-10
PC40:6p	C48H84NO7P	NPPOS	818.606	3.63167e-11	2.13833e-11	4.98833e-11	6.26e-11	2.87767e-10	2.99967e-10	3.03233e-10	6.94e-11	4.37317e-10	3.42983e-10	9.81333e-11	1.13583e-10	9.82833e-11	7.845e-11		4.06117e-10	3.05283e-10	3.41667e-10	1.953e-10	4.01333e-11	1.73267e-10	1.26117e-10	7.74333e-11	1.67317e-10	7.26167e-11	1.25967e-10	2.29417e-10	3.32533e-10	2.00633e-10
PC40:5p	C48H86NO7P	NPPOS	820.621	6.09167e-11	3.64333e-11	6.38e-11	1.40317e-10	3.822e-10	4.26967e-10	6.137e-10	1.03083e-10	9.00067e-10	8.9705e-10	1.605e-10	2.3255e-10	1.6765e-10	1.122e-10		8.00283e-10	6.39567e-10	7.07717e-10	4.38533e-10	7.8e-11	4.05883e-10	3.49483e-10	2.70083e-10	5.02767e-10	2.0255e-10	2.5815e-10	7.50217e-10	1.1719e-09	6.82067e-10
PC40:4p	C48H88NO7P	NPPOS	822.637	6.185e-11	4.61167e-11	7.23167e-11	1.35533e-10	4.37883e-10	5.09317e-10	5.7885e-10	1.21867e-10	1.05325e-09	9.42817e-10	1.752e-10	2.03583e-10	2.06967e-10	1.32117e-10		8.38317e-10	6.2085e-10	7.50617e-10	4.59217e-10	9.01667e-11	5.35767e-10	2.98467e-10	2.27283e-10	4.8605e-10	1.5955e-10	2.74083e-10	7.4425e-10	1.00715e-09	6.387e-10
PC40:3p	C48H90NO7P	NPPOS	824.653	3.32833e-11	4.12667e-11	5.63833e-11	7.925e-11	2.28633e-10	2.747e-10	2.71833e-10	9.49167e-11	7.014e-10	5.7195e-10	1.42833e-10	1.14317e-10	1.12183e-10	8.00833e-11		4.13817e-10	2.83833e-10	3.89317e-10	2.17667e-10	4.60333e-11	2.55183e-10	1.55883e-10	1.13633e-10	2.8345e-10	1.11133e-10	1.778e-10	4.39783e-10	5.21933e-10	2.91683e-10
PC40:2p	C48H92NO7P	NPPOS	826.668	3.25333e-11	2.02667e-11	3.43e-11	5.83833e-11	1.69333e-10	2.13817e-10	1.2635e-10	5.34833e-11	3.17183e-10	2.58017e-10	6.62e-11	6.38e-11	6.545e-11	5.24333e-11		2.43233e-10	2.30583e-10	2.47383e-10	1.74567e-10	2.66333e-11	1.08583e-10	1.076e-10	5.52833e-11	1.36767e-10	4.37667e-11	7.13e-11	1.71633e-10	1.768e-10	1.31783e-10
SM d18:1/16:1	C39H77N2O6P	NPPOS	701.559	5.9e-12	3.1e-12	2.1e-12	5.9e-12	3.305e-11	3.86167e-11	6.71667e-12	1.09e-11	1.73167e-11	3.07167e-11	9.71667e-12	6.56667e-12	1.11e-11	1.21167e-11		1.44967e-10	3.37333e-11	7.63667e-11	2.97e-11	1.05167e-11	1.845e-11	2.83667e-11	2.28833e-11	2.71333e-11	2.02e-11	2.75167e-11	2.75833e-11	2.87e-11	1.935e-11
SM d18:1/16:0	C39H79N2O6P	NPPOS	703.575	1.36917e-10	6.37e-11	1.02083e-10	1.61933e-10	5.29167e-10	4.846e-10	1.65833e-10	3.86967e-10	4.38167e-10	6.07633e-10	2.27583e-10	1.81867e-10	2.43133e-10	2.72183e-10		1.69512e-09	5.3015e-10	1.29515e-09	3.07167e-10	1.61583e-10	3.30683e-10	9.97983e-10	3.37183e-10	6.241e-10	5.03833e-10	6.601e-10	6.93e-10	4.97933e-10	5.07383e-10
SM d18:0/16:0	C39H81N2O6P	NPPOS	705.591	3.01333e-11	1.44e-11	1.49333e-11	2.19e-11	8.54e-11	1.0295e-10	2.62333e-11	5.74667e-11	7.40667e-11	1.1045e-10	3.82833e-11	5.14667e-11	3.82e-11	4.78667e-11		2.68217e-10	8.33667e-11	2.3215e-10	6.90333e-11	3.27667e-11	5.88333e-11	1.61883e-10	7.225e-11	9.29167e-11	8.275e-11	1.304e-10	1.52433e-10	8.71167e-11	1.10617e-10
SM d18:1/17:0	C40H81N2O6P	NPPOS	717.591	1.245e-11	8e-12	6.3e-12	9.23333e-12	3.39167e-11	2.70167e-11	1.00167e-11	1.75833e-11	3.28667e-11	2.52333e-11	1.12333e-11	1.05e-11	8.11667e-12	1.27e-11		1.03483e-10	2.02333e-11	6.49333e-11	1.975e-11	1.07833e-11	3.01667e-11	4.07333e-11	1.74833e-11	3.86333e-11	3.36167e-11	3.29833e-11	3.725e-11	2.715e-11	2.31e-11
SM d18:1/18:1	C41H81N2O6P	NPPOS	729.591	6.88333e-12	4.48333e-12	1.78667e-11	1.48833e-11	4.16e-11	4.04167e-11	3.37333e-11	3.9e-11	4.74e-11	6.07e-11	2.67833e-11	2.28833e-11	2.93667e-11	1.87667e-11		1.53983e-10	9.56667e-11	1.4435e-10	3.59667e-11	2.02333e-11	7.26833e-11	1.16433e-10	2.51667e-11	5.31167e-11	3.91833e-11	5.445e-11	1.00167e-10	9.565e-11	5.90667e-11
SM d18:1/18:0	C41H83N2O6P	NPPOS	731.606	2.50383e-10	1.06833e-10	1.901e-10	1.93933e-10	2.99817e-10	2.3175e-10	4.25783e-10	6.09267e-10	9.2015e-10	1.00268e-09	3.05583e-10	2.96583e-10	2.92333e-10	2.73367e-10		9.37583e-10	2.6185e-10	7.66183e-10	2.344e-10	2.06517e-10	8.688e-10	1.96145e-09	5.26433e-10	8.98217e-10	6.6055e-10	8.2125e-10	1.12828e-09	8.68483e-10	7.60217e-10
SM d18:1/24:1	C47H93N2O6P	NPPOS	813.684	1.30517e-10	7.10833e-11	9.28833e-11	1.32633e-10	4.39233e-10	4.0745e-10	1.85633e-10	2.26267e-10	4.33167e-10	4.19933e-10	1.83917e-10	1.55067e-10	1.679e-10	2.1175e-10		1.41488e-09	4.35117e-10	1.10637e-09	3.41767e-10	1.15933e-10	2.64317e-10	7.63517e-10	2.33683e-10	4.3365e-10	2.76717e-10	4.97083e-10	4.08717e-10	3.98183e-10	4.33517e-10
SM d18:1/24:0	C47H95N2O6P	NPPOS	815.7	3.78167e-11	1.63333e-11	3.31833e-11	3.32667e-11	1.805e-10	1.76667e-10	7.00333e-11	8.86667e-11	1.398e-10	1.54883e-10	7.35833e-11	5.355e-11	6.18167e-11	6.285e-11		6.60467e-10	2.27333e-10	5.246e-10	1.1345e-10	5.45167e-11	1.23417e-10	3.14383e-10	8.84333e-11	1.87417e-10	1.683e-10	1.89217e-10	1.92683e-10	1.29967e-10	1.38433e-10
SM d18:0/24:0	C47H97N2O6P	NPPOS	817.716	1.03e-11	6.46667e-12	7.08333e-12	6.51667e-12	3.34667e-11	2.21e-11	4.81667e-12	1.395e-11	3.29667e-11	2.56667e-11	1.32167e-11	1.04667e-11	1.14833e-11	6.68333e-12		8.62833e-11	2.84333e-11	7.00167e-11	1.82667e-11	1.05167e-11	1.61833e-11	4.585e-11	2.23333e-11	1.37667e-11	4.94667e-11	2.02833e-11	2.88667e-11	9.03333e-12	2.71e-11
Cer d18:1/16:0	C34H67NO3	NPPOS	538.519	7.15158e-09	2.8644e-09	4.99648e-09	5.27322e-09	2.02494e-08	1.78006e-08	2.21e-09	5.40458e-09	1.26104e-08	1.4084e-08	2.67243e-09	3.83207e-09	2.04192e-09	2.77597e-09		2.75969e-08	2.55473e-08	2.45438e-08	1.71833e-08	3.04672e-09	2.57212e-09	5.93012e-09	4.10645e-09	3.48918e-09	3.57378e-09	3.92057e-09	3.94633e-09	3.84047e-09	2.60307e-09
Cer d18:0/16:0	C34H69NO3	NPPOS	540.535	2.9585e-10	1.16917e-10	1.83333e-10	1.88067e-10	7.96e-10	8.06567e-10	1.17133e-10	2.33817e-10	4.1375e-10	4.60833e-10	1.60067e-10	1.74833e-10	8.85667e-11	1.2585e-10		1.17857e-09	1.0971e-09	1.00387e-09	5.67967e-10	1.26183e-10	1.245e-10	2.24567e-10	1.9995e-10	1.51317e-10	1.74183e-10	1.62017e-10	1.6815e-10	1.40033e-10	1.58933e-10
Cer d18:1/18:0	C36H71NO3	NPPOS	566.551	9.54862e-09	4.53783e-09	8.34728e-09	4.98623e-09	1.74689e-08	1.45018e-08	6.06433e-09	5.24308e-09	2.02188e-08	2.49455e-08	3.23237e-09	5.94363e-09	2.17925e-09	2.14133e-09		3.12768e-08	2.30221e-08	2.71548e-08	1.70052e-08	3.10398e-09	6.09387e-09	7.36483e-09	5.07643e-09	5.41292e-09	3.62282e-09	3.59417e-09	7.52657e-09	4.85333e-09	4.70758e-09
Cer d18:0/18:0	C36H73NO3	NPPOS	568.566	2.50867e-10	1.30017e-10	2.0915e-10	1.36267e-10	3.83883e-10	3.69e-10	2.139e-10	1.93333e-10	4.60167e-10	6.00467e-10	1.209e-10	1.7125e-10	1.115e-10	9.85667e-11		7.31233e-10	5.95433e-10	7.82083e-10	4.8285e-10	9.865e-11	1.89767e-10	2.37383e-10	1.53467e-10	1.58867e-10	1.72583e-10	1.39733e-10	2.0345e-10	1.636e-10	1.4925e-10
Cer d18:1/20:0	C38H75NO3	NPPOS	594.582	5.01e-10	1.85633e-10	3.73417e-10	2.89367e-10	1.48733e-09	1.79168e-09	1.99067e-10	3.077e-10	9.70117e-10	1.06105e-09	1.271e-10	1.69667e-10	1.26133e-10	1.59117e-10		2.94175e-09	2.63928e-09	2.9278e-09	1.54582e-09	1.51933e-10	2.19417e-10	4.83917e-10	2.8575e-10	2.1885e-10	4.51583e-10	1.93867e-10	3.01067e-10	1.83367e-10	2.1985e-10
Cer d18:0/20:0	C38H77NO3	NPPOS	596.598	1.67667e-11	2.38167e-11	1.44667e-11	2.125e-11	9.58333e-11	7.60167e-11	1.24667e-11	3.43667e-11	3.45167e-11	4.50167e-11	2e-11	7.11667e-12	7.65e-12	2.80167e-11		1.49383e-10	1.1555e-10	1.383e-10	1.03883e-10	2.12167e-11	2.13833e-11	1.37667e-11	2.61e-11	1.79e-11	4.99167e-11	2.515e-11	2.30333e-11	2.76667e-11	2.99667e-11
Cer d18:1/22:0	C40H79NO3	NPPOS	622.613	9.90233e-10	3.37017e-10	6.39333e-10	6.8985e-10	4.79605e-09	5.21542e-09	3.75933e-10	7.20233e-10	1.86465e-09	1.69542e-09	3.15417e-10	4.02833e-10	2.45717e-10	3.13833e-10		8.80522e-09	7.85927e-09	7.90312e-09	4.96425e-09	4.16667e-10	5.9135e-10	9.69467e-10	6.122e-10	6.075e-10	1.22367e-09	3.71567e-10	5.78383e-10	5.09117e-10	3.898e-10
Cer d18:0/22:0	C40H81NO3	NPPOS	624.629	3.31167e-11	2.43833e-11	1.565e-11	3.15333e-11	2.117e-10	2.04067e-10	1.46333e-11	2.16333e-11	5.30333e-11	5.13e-11	2.62e-11	1.45833e-11	1.13833e-11	2.37667e-11		3.01483e-10	3.08567e-10	2.57683e-10	2.4085e-10	2.005e-11	2.63167e-11	3.36333e-11	2.43833e-11	1.915e-11	5.60167e-11	1.815e-11	3.89667e-11	2.11667e-11	2.685e-11
Cer d18:1/24:1	C42H81NO3	NPPOS	648.629	4.34443e-09	1.91438e-09	3.61932e-09	3.66767e-09	1.0279e-08	1.07052e-08	1.71007e-09	3.15375e-09	7.89848e-09	7.90797e-09	1.81097e-09	2.2204e-09	1.23308e-09	1.76087e-09		1.54007e-08	1.27249e-08	1.31406e-08	8.69715e-09	1.79688e-09	1.57712e-09	3.55752e-09	2.61238e-09	2.00858e-09	3.86413e-09	2.61427e-09	1.82643e-09	1.7239e-09	1.40255e-09
Cer d18:1/24:0	C42H83NO3	NPPOS	650.645	9.83767e-10	4.94167e-10	7.17067e-10	9.688e-10	4.05445e-09	4.26253e-09	6.2175e-10	8.99917e-10	2.19077e-09	2.15337e-09	6.10333e-10	5.86517e-10	3.42e-10	4.54767e-10		6.45378e-09	5.81967e-09	4.88302e-09	3.62088e-09	5.22167e-10	6.7965e-10	1.10095e-09	7.85267e-10	1.06957e-09	2.96867e-09	6.8105e-10	8.059e-10	6.58333e-10	6.316e-10
Cer d18:0/24:1	C42H83NO3	NPPOS	650.645	9.45833e-11	4.96e-11	9.09833e-11	9.68833e-11	3.06283e-10	3.02133e-10	8.13167e-11	8.49333e-11	1.8735e-10	2.5385e-10	6.48e-11	5.69e-11	3.43333e-11	7.58e-11		4.66633e-10	4.108e-10	3.98433e-10	2.28083e-10	5.975e-11	5.34667e-11	1.08917e-10	9.695e-11	8.915e-11	3.97083e-10	9.96333e-11	6.08833e-11	6.54333e-11	6.58833e-11
Cer d18:0/24:0	C42H85NO3	NPPOS	652.66	6.62167e-11	3.67833e-11	3.57833e-11	6.77833e-11	1.61233e-10	1.838e-10	8.50667e-11	6.10667e-11	6.09333e-11	6.81e-11	1.0595e-10	5.54667e-11	2.41333e-11	1.82667e-11		2.46133e-10	2.10517e-10	2.01517e-10	1.17317e-10	3.87167e-11	4.33167e-11	9.16e-11	1.2075e-10	1.281e-10	1.38067e-10	1.17767e-10	3.07167e-11	4.54667e-11	7.49333e-11
PI 38:4	C47H83O13P	NPNEG	885.55	1.24633e-10	0	6.67e-11	3.71e-11	1.0825e-10	9.96667e-11	1.56983e-10	2.4685e-10	1.0785e-10	6.46e-10	2.16667e-11	1.42733e-10	1.24133e-10	2.01e-11		9.08933e-10	2.63467e-10	6.3935e-10	1.34e-10	2.83e-11	5.84333e-11	6.94433e-10	4.31167e-11	4.51e-11	5.145e-11	4.11667e-11	8.185e-11	1.14083e-10	2.265e-10
LPS17:1	C23H44NO9P	NPNEG	508.268	3.13547e-08	3.13547e-08	3.13547e-08	3.13547e-08	3.13547e-08	3.13547e-08	3.13547e-08	3.13547e-08	3.13547e-08	3.13547e-08	3.13547e-08	3.13547e-08	3.13547e-08	3.13547e-08		3.13547e-08	3.13547e-08	3.13547e-08	3.13547e-08	3.13547e-08	3.13547e-08	3.13547e-08	3.13547e-08	3.13547e-08	3.13547e-08	3.13547e-08	3.13547e-08	3.13547e-08	3.13547e-08
LPS18:1	C24H46NO9P	NPNEG	522.284	2.56723e-09	3.05547e-09	2.51748e-09	2.775e-09	2.66575e-09	2.99282e-09	3.10938e-09	2.82302e-09	3.03932e-09	3.59668e-09	3.32843e-09	3.1615e-09	3.32127e-09	3.07818e-09		2.79457e-09	3.05897e-09	3.2455e-09	3.56583e-09	3.70615e-09	4.1753e-09	2.81225e-09	3.89747e-09	3.4092e-09	3.4121e-09	3.85168e-09	3.89238e-09	2.7086e-09	3.02827e-09
LPS18:0	C24H48NO9P	NPNEG	524.299	1.35018e-09	1.4598e-09	1.63448e-09	1.59077e-09	1.23573e-09	1.93868e-09	1.41145e-09	1.22505e-09	1.41482e-09	1.40735e-09	1.85618e-09	1.53487e-09	1.64833e-09	1.46908e-09		7.46617e-10	9.7235e-10	1.03165e-09	1.18178e-09	6.33317e-10	1.5077e-09	1.42367e-09	1.151e-09	8.04633e-10	1.36913e-09	9.497e-10	8.90383e-10	1.0679e-09	8.77483e-10
PS 34:2	C40H74NO10P	NPNEG	758.498	1.14833e-11	9.76667e-12	3.48833e-11	3.00833e-11	2.12333e-11	2.05667e-11	3.80167e-11	1.58e-11	6.86833e-11	9.7e-12	2.41333e-11	2.53167e-11	1.24833e-11	4.035e-11		4.40667e-11	2.22167e-11	1.2e-11	4.00667e-11	5.115e-11	3.48167e-11	3.98e-11	3.56667e-11	9.66667e-12	6.125e-11	2.18667e-11	1.84167e-11	2.68667e-11	2.58333e-11
PS 36:2	C42H78NO10P	NPNEG	786.529	1.14817e-10	1.0255e-10	1.09633e-10	1.15317e-10	1.22083e-10	1.131e-10	1.04533e-10	1.21133e-10	1.42283e-10	1.35917e-10	8.685e-11	9.115e-11	9.36e-11	8.07167e-11		1.26683e-10	1.11067e-10	1.0805e-10	1.48833e-10	1.819e-10	9.75e-11	1.36433e-10	5.09667e-11	1.01567e-10	1.22483e-10	5.83e-11	1.04333e-10	1.2765e-10	7.75167e-11
PS 36:1	C42H80NO10P	NPNEG	788.545	1.07938e-09	7.96083e-10	9.02133e-10	1.10823e-09	1.13607e-09	9.46033e-10	8.07883e-10	9.27083e-10	9.47017e-10	7.32983e-10	9.41017e-10	8.25617e-10	9.486e-10	8.12983e-10		9.41967e-10	9.88567e-10	7.2035e-10	8.81633e-10	9.03883e-10	9.54133e-10	1.04045e-09	9.53117e-10	8.27167e-10	7.9625e-10	9.547e-10	6.3835e-10	8.06583e-10	9.09517e-10
PS 38:5	C44H76NO10P	NPNEG	808.513	5.73333e-12	9.76667e-12	4.98333e-12	0	2.65333e-11	5.13333e-12	1.425e-11	0	9.81667e-12	9.7e-12	4.83333e-12	0	0	0		1.65167e-11	2.22167e-11	2.40167e-11	1.145e-11	0	6.96667e-12	5.68333e-12	1.52833e-11	0	7.65e-12	1.45667e-11	0	2.68667e-11	0
PS 40:6	C46H78NO10P	NPNEG	834.529	0	9.76667e-12	1.99333e-11	0	5.30833e-11	5.13333e-12	2.37667e-11	0	2.45333e-11	2.42667e-11	4.83333e-12	0	6.23333e-12	0		9.36333e-11	3.88667e-11	6.60333e-11	1.71667e-11	5.68333e-12	1.39333e-11	1.08017e-10	1.52833e-11	0	7.65e-12	0	1.22667e-11	0	1.55e-11
FFA22:6	C22H32O2	NPNEG	327.233	1.03029e-06	4.86594e-07	8.79395e-07	2.13771e-06	3.00232e-05	3.18554e-05	1.01854e-06	1.4948e-06	7.24805e-07	9.5399e-07	4.54182e-07	1.06465e-06	5.66157e-07	7.27475e-07		2.61614e-05	2.48736e-05	1.8683e-05	1.38091e-05	1.08336e-06	9.47579e-07	9.31683e-07	9.08627e-07	7.12457e-07	8.68768e-07	4.41743e-07	7.65364e-07	6.95555e-07	9.61018e-07
FFA22:5	C22H34O2	NPNEG	329.249	2.1195e-07	1.36843e-07	2.18343e-07	4.75161e-07	6.11348e-06	8.23678e-06	2.24945e-07	3.29127e-07	1.83877e-07	2.46788e-07	9.79685e-08	3.19782e-07	1.32071e-07	1.52695e-07		6.3889e-06	7.46656e-06	4.79506e-06	3.83192e-06	2.27668e-07	2.20764e-07	1.99228e-07	2.08968e-07	1.38439e-07	1.48016e-07	9.57011e-08	2.48951e-07	2.48413e-07	2.14701e-07
FFA22:4	C22H36O2	NPNEG	331.264	3.27735e-08	2.05953e-08	2.99882e-08	4.53577e-08	4.43581e-07	5.65712e-07	2.47852e-08	3.31967e-08	2.91989e-08	3.08348e-08	1.73877e-08	3.61842e-08	2.39821e-08	2.15481e-08		4.94109e-07	5.37067e-07	3.96973e-07	3.05502e-07	2.70131e-08	2.59262e-08	2.40313e-08	2.35762e-08	2.39078e-08	2.26455e-08	1.81084e-08	2.81464e-08	2.5674e-08	2.78465e-08
FFA20:5	C20H30O2	NPNEG	301.217	3.08717e-08	3.2561e-08	4.17036e-08	4.91292e-08	4.98091e-07	6.64581e-07	3.78523e-08	4.24116e-08	3.75332e-08	4.1273e-08	2.9774e-08	3.51639e-08	2.90212e-08	3.3933e-08		4.19112e-07	3.31462e-07	2.90559e-07	2.4891e-07	3.49285e-08	4.60366e-08	2.47697e-08	2.48165e-08	4.77212e-08	4.56652e-08	2.99131e-08	3.57936e-08	2.79977e-08	3.78724e-08
FFA20:4	C20H32O2	NPNEG	303.233	4.18054e-07	3.30372e-07	6.16736e-07	8.75155e-07	1.02053e-05	1.17965e-05	4.34436e-07	6.94199e-07	4.04531e-07	5.08569e-07	2.50399e-07	5.07797e-07	3.81426e-07	3.60433e-07		1.13559e-05	8.56502e-06	7.37516e-06	5.96388e-06	5.67852e-07	5.07187e-07	4.40099e-07	3.86565e-07	4.15569e-07	4.55173e-07	2.52571e-07	5.03425e-07	3.90869e-07	5.07832e-07
FFA20:3	C20H34O2	NPNEG	305.249	3.01252e-08	2.92817e-08	3.57649e-08	4.64314e-08	3.7707e-07	4.67532e-07	3.56917e-08	4.18651e-08	3.46662e-08	3.55922e-08	2.65937e-08	3.7143e-08	3.01541e-08	3.07769e-08		4.30026e-07	3.25325e-07	2.77142e-07	2.40731e-07	3.84778e-08	3.42465e-08	2.8626e-08	3.09225e-08	2.57551e-08	3.28254e-08	2.33227e-08	3.34737e-08	2.7124e-08	3.72744e-08
FFA18:2	C18H32O2	NPNEG	279.233	6.15965e-07	6.07735e-07	9.05904e-07	1.4151e-06	7.41947e-06	9.80499e-06	7.55238e-07	1.05298e-06	7.58473e-07	8.89094e-07	4.55887e-07	6.26086e-07	6.26848e-07	5.32836e-07		1.17808e-05	9.22056e-06	7.84187e-06	7.18836e-06	8.23711e-07	7.72857e-07	7.08446e-07	6.4962e-07	6.09548e-07	6.10144e-07	4.9398e-07	8.08379e-07	7.00259e-07	7.47612e-07
FFA18:1	C18H34O2	NPNEG	281.249	2.14099e-07	1.41874e-07	2.24082e-07	3.05254e-07	2.80556e-06	3.02802e-06	2.40509e-07	2.34318e-07	2.30788e-07	3.51034e-07	1.95521e-07	2.12351e-07	2.19708e-07	1.65313e-07		2.9277e-06	2.84614e-06	2.14514e-06	1.94101e-06	2.49954e-07	1.71203e-07	1.77034e-07	1.64015e-07	1.44624e-07	1.7134e-07	1.66966e-07	2.5204e-07	2.15367e-07	2.00892e-07
FFA18:0	C18H36O2	NPNEG	283.264	1.80176e-06	1.64329e-06	1.57389e-06	1.79909e-06	5.45368e-06	5.33286e-06	1.80133e-06	1.94913e-06	2.00451e-06	1.73309e-06	1.70183e-06	1.78137e-06	2.18755e-06	2.07602e-06		5.42921e-06	5.23163e-06	4.75827e-06	4.16416e-06	1.9751e-06	1.87197e-06	2.67292e-06	2.60365e-06	1.94936e-06	1.98417e-06	2.43199e-06	2.67398e-06	2.07255e-06	2.64261e-06
FFA16:1	C16H30O2	NPNEG	253.217	1.25791e-07	1.22527e-07	1.32106e-07	1.80777e-07	6.58893e-07	8.29074e-07	1.24568e-07	1.9782e-07	1.53422e-07	1.82611e-07	1.52371e-07	1.39695e-07	1.20905e-07	1.14801e-07		7.91385e-07	6.29623e-07	6.44988e-07	5.98992e-07	1.42608e-07	1.5968e-07	1.31127e-07	9.00701e-08	1.29893e-07	1.26582e-07	1.72571e-07	1.74126e-07	1.17095e-07	1.67397e-07
FFA16:0	C16H32O2	NPNEG	255.233	1.40777e-06	1.32282e-06	1.34274e-06	1.51013e-06	8.76044e-06	9.45996e-06	1.19079e-06	1.45867e-06	1.69544e-06	1.38284e-06	1.34118e-06	1.42716e-06	1.57431e-06	1.61749e-06		8.61439e-06	8.48734e-06	7.36945e-06	6.30215e-06	1.37247e-06	1.32845e-06	1.93363e-06	1.89864e-06	1.47535e-06	1.51252e-06	1.60203e-06	2.1068e-06	1.46403e-06	1.90387e-06
FFA14:0	C14H28O2	NPNEG	227.202	1.07648e-07	1.25107e-07	1.15269e-07	1.16584e-07	3.02397e-07	4.13085e-07	1.20862e-07	1.27667e-07	1.55994e-07	1.17851e-07	1.32145e-07	1.35504e-07	1.47445e-07	1.20924e-07		2.62252e-07	2.6505e-07	3.05999e-07	2.57611e-07	1.39668e-07	1.89889e-07	1.36372e-07	1.62671e-07	1.48641e-07	1.50876e-07	1.33286e-07	1.69551e-07	1.6151e-07	1.67397e-07
FFA12:0	C12H24O2	NPNEG	199.17	1.68125e-07	2.45054e-07	2.29243e-07	2.38408e-07	2.72551e-07	2.85018e-07	2.94755e-07	3.33898e-07	2.33347e-07	2.55128e-07	3.11485e-07	2.87772e-07	3.05211e-07	2.66338e-07		3.85203e-07	3.37324e-07	3.61736e-07	4.56676e-07	3.95503e-07	3.30868e-07	3.08148e-07	4.08676e-07	2.95943e-07	3.9126e-07	3.85829e-07	3.19231e-07	2.90718e-07	4.01754e-07
TAG				1.60956e-07	5.1025e-08	1.24295e-07	5.93334e-08	4.4291e-07	3.98374e-07	7.24805e-08	5.75118e-08	1.92554e-07	1.4427e-07	5.43968e-08	8.55083e-08	7.43844e-08	3.62628e-08		4.96747e-07	5.74025e-07	6.24238e-07	6.40693e-07	6.43022e-08	4.89972e-08	6.55767e-08	6.1815e-08	5.63809e-08	5.19619e-08	4.71626e-08	6.42055e-08	8.68847e-08	5.33884e-08
DAG				2.54023e-07	1.60193e-07	2.08634e-07	1.63208e-07	2.35014e-07	2.14346e-07	1.48206e-07	2.28117e-07	2.69927e-07	2.43989e-07	1.30322e-07	1.97816e-07	1.4693e-07	1.33095e-07		3.14865e-07	3.05504e-07	2.3724e-07	2.5498e-07	1.333e-07	1.77373e-07	1.46397e-07	1.39179e-07	1.25323e-07	1.29898e-07	9.89861e-08	1.53279e-07	1.3229e-07	9.87662e-08
CE				3.43458e-07	2.39471e-07	7.7809e-07	2.52025e-07	3.93275e-05	4.867e-05	2.22423e-07	3.03544e-07	2.82873e-07	2.92161e-07	1.66734e-07	2.31318e-07	2.28137e-07	1.79801e-07		4.43572e-05	4.01313e-05	3.86924e-05	2.74076e-05	2.38957e-07	1.84264e-07	2.45218e-07	2.67105e-07	1.97432e-07	1.85427e-07	1.8606e-07	1.59284e-07	1.47838e-07	1.56516e-07
FFA				6.19522e-06	5.24466e-06	6.34517e-06	9.19429e-06	7.33337e-05	8.27395e-05	6.3043e-06	7.99009e-06	6.64658e-06	6.7287e-06	5.16672e-06	6.61066e-06	6.34478e-06	6.22058e-06		7.54403e-05	6.91167e-05	5.52453e-05	4.5309e-05	7.07831e-06	6.60666e-06	7.71611e-06	7.56082e-06	6.1172e-06	6.51998e-06	6.24801e-06	8.11926e-06	6.43716e-06	8.01808e-06
PC				2.71349e-08	1.85237e-08	3.96828e-08	3.72617e-08	6.4954e-08	7.3286e-08	1.86985e-07	5.73008e-08	4.08696e-07	3.13695e-07	7.59272e-08	9.115e-08	9.22584e-08	5.43584e-08		1.15604e-07	8.00337e-08	1.12713e-07	6.73009e-08	3.14532e-08	1.30595e-07	1.16245e-07	8.02254e-08	1.59776e-07	6.25772e-08	1.29969e-07	2.24895e-07	3.14825e-07	1.86076e-07
PCe/p				1.2165e-09	9.34067e-10	1.7367e-09	2.16773e-09	5.63575e-09	6.39602e-09	7.0786e-09	2.65618e-09	1.51787e-08	1.24958e-08	3.3035e-09	3.2042e-09	3.12957e-09	2.34738e-09		9.98137e-09	7.28993e-09	9.96412e-09	5.63968e-09	1.63015e-09	6.99292e-09	5.79763e-09	4.11297e-09	7.8935e-09	3.42383e-09	5.29975e-09	1.02414e-08	1.37811e-08	9.05437e-09
LPC				2.9827e-09	1.59657e-09	2.289e-09	2.81372e-09	3.65102e-09	3.88525e-09	6.56588e-09	5.08523e-09	7.70912e-09	8.17003e-09	4.63568e-09	3.6293e-09	3.96413e-09	5.25153e-09		1.06182e-08	4.4784e-09	7.6817e-09	4.75985e-09	2.84172e-09	6.1896e-09	1.05424e-08	5.29522e-09	8.88153e-09	5.22212e-09	8.62513e-09	1.05635e-08	1.20673e-08	1.11492e-08
PS				1.21143e-09	9.27933e-10	1.07158e-09	1.25363e-09	1.35902e-09	1.08998e-09	9.8845e-10	1.06402e-09	1.19233e-09	9.12583e-10	1.06165e-09	9.42083e-10	1.06092e-09	9.3405e-10		1.22287e-09	1.18293e-09	9.3045e-10	1.09917e-09	1.14262e-09	1.10733e-09	1.33038e-09	1.07033e-09	9.38417e-10	9.95283e-10	1.04942e-09	7.73367e-10	9.87983e-10	1.02837e-09
LPS				3.91742e-09	4.51527e-09	4.15197e-09	4.36577e-09	3.90148e-09	4.93148e-09	4.52083e-09	4.04807e-09	4.45412e-09	5.00403e-09	5.18462e-09	4.69637e-09	4.9696e-09	4.54725e-09		3.54117e-09	4.03133e-09	4.27715e-09	4.74762e-09	4.33947e-09	5.683e-09	4.23592e-09	5.04848e-09	4.21383e-09	4.78123e-09	4.80138e-09	4.78278e-09	3.7765e-09	3.90575e-09
PI				1.24633e-10	0	6.67e-11	3.71e-11	1.0825e-10	9.96667e-11	1.56983e-10	2.4685e-10	1.0785e-10	6.46e-10	2.16667e-11	1.42733e-10	1.24133e-10	2.01e-11		9.08933e-10	2.63467e-10	6.3935e-10	1.34e-10	2.83e-11	5.84333e-11	6.94433e-10	4.31167e-11	4.51e-11	5.145e-11	4.11667e-11	8.185e-11	1.14083e-10	2.265e-10
Cer				2.4277e-08	1.07149e-08	1.92422e-08	1.64169e-08	6.02901e-08	5.62188e-08	1.17057e-08	1.63584e-08	4.69629e-08	5.33269e-08	9.26655e-09	1.36353e-08	6.44567e-09	7.97617e-09		9.55485e-08	8.03505e-08	8.33349e-08	5.47575e-08	9.40292e-09	1.21923e-08	2.01167e-08	1.41001e-08	1.33711e-08	1.66925e-08	1.19379e-08	1.55099e-08	1.22319e-08	1.04602e-08
SM				6.21267e-10	2.944e-10	4.66533e-10	5.80183e-10	1.67613e-09	1.53157e-09	9.28817e-10	1.45007e-09	2.1359e-09	2.4379e-09	8.89883e-10	7.8895e-10	8.63467e-10	9.18283e-10		5.46497e-09	1.71588e-09	4.2801e-09	1.1695e-09	6.23383e-10	1.78353e-09	4.43062e-09	1.34587e-09	2.36895e-09	1.83463e-09	2.4333e-09	2.76897e-09	2.14222e-09	2.07878e-09
