# Supplementary material for: Skeletal muscle-secreted DLPC orchestrates systemic energy homeostasis by enhancing adipose browning
Source: Nat Commun. 2023 Nov 30;14:7916. doi: 10.1038/s41467-023-43402-z (PMC10689447; doi:10.1038/s41467-023-43402-z)
Supplement: Supplementary file 7 — Supplementary Data4. Serum lipidomics [file 41467_2023_43402_MOESM7_ESM.xlsx]

## Sheet: serum-Total lipid
Lipid	molecular formula	polarity	theoretical m/z	WT-SD	WT-SD	WT-SD	WT-SD	WT-SD	WT-SD	WT-SD	MyoD-KO SD	MyoD-KO SD	MyoD-KO SD	MyoD-KO SD	MyoD-KO SD	MyoD-KO SD	MyoD-KO SD		WT-HFD	WT-HFD	WT-HFD	WT-HFD	WT-HFD	WT-HFD	MyoD-KO HFD	MyoD-KO HFD	MyoD-KO HFD	MyoD-KO HFD	MyoD-KO HFD	MyoD-KO HFD
DAG32:2(16:1/16:1)	C35H64O5	RPPOS	582.509	1.00275e-06	1.29835e-06	8.02347e-07	1.15754e-06	7.57574e-07	9.11365e-07	7.07183e-07	2.8107e-06	1.58945e-06	1.53216e-06	8.71549e-07	7.74562e-07	7.85665e-07	2.26606e-06		9.55132e-07	1.29812e-06	1.02925e-06	8.77177e-07	1.0706e-06	9.8902e-07	1.35018e-06	1.66982e-06	1.64428e-06	1.17789e-06	2.25355e-06	1.16331e-06
DAG32:1(16:1/16:0)	C35H66O5	RPPOS	584.525	4.78373e-07	8.0612e-07	5.0329e-07	7.45164e-07	8.29725e-07	5.88441e-07	4.64522e-07	1.7062e-06	1.20937e-06	8.15504e-07	5.67328e-07	6.57478e-07	6.87457e-07	1.43479e-06		5.41492e-07	7.23803e-07	1.12532e-06	6.56209e-07	5.27429e-07	6.34843e-07	6.75092e-07	6.09766e-07	8.57124e-07	6.11597e-07	1.50935e-06	7.10477e-07
DAG32:1(14:0/18:1)	C35H66O5	RPPOS	584.525	4.59974e-07	4.4943e-07	3.20939e-07	3.54496e-07	3.0303e-07	3.15749e-07	4.02123e-07	8.07767e-07	5.01023e-07	4.28346e-07	4.27552e-07	4.9536e-07	4.91041e-07	7.4017e-07		3.45953e-07	4.64178e-07	3.225e-07	4.15153e-07	3.54243e-07	4.47732e-07	2.282e-07	4.40909e-07	4.46055e-07	4.0018e-07	6.3938e-07	4.91868e-07
DAG32:0(16:0/16:0)	C35H68O5	RPPOS	586.54	7.09676e-06	7.67752e-06	8.03176e-06	8.9051e-06	7.28464e-06	6.52391e-06	8.26535e-06	1.16511e-05	9.17667e-06	8.17082e-06	7.16457e-06	9.7233e-06	8.034e-06	1.08124e-05		1.06264e-05	8.89632e-06	1.69347e-05	8.71618e-06	7.03506e-06	9.7095e-06	7.96897e-06	7.06395e-06	8.04218e-06	6.91573e-06	1.29921e-05	7.77692e-06
DAG34:1(16:0/18:1)	C37H70O5	RPPOS	612.556	6.82603e-06	7.81151e-06	5.14232e-06	7.17673e-06	5.88744e-06	5.71935e-06	8.18113e-06	7.93755e-06	6.06411e-06	5.00011e-06	5.60751e-06	6.79994e-06	5.57108e-06	9.51972e-06		8.43073e-06	6.96267e-06	6.48429e-06	9.28067e-06	5.05387e-06	9.0482e-06	4.83974e-06	4.57794e-06	9.65577e-06	6.27453e-06	9.29721e-06	6.94081e-06
DAG34:0(16:0/18:0)	C37H72O5	RPPOS	614.572	4.57593e-06	4.18509e-06	4.6002e-06	5.18883e-06	5.0208e-06	4.92536e-06	5.60904e-06	5.52086e-06	5.09188e-06	3.96388e-06	4.18539e-06	4.63304e-06	4.52222e-06	5.17941e-06		5.89661e-06	5.0426e-06	1.36479e-05	5.04844e-06	4.29512e-06	5.04359e-06	4.14694e-06	4.01315e-06	4.79744e-06	4.20564e-06	7.40156e-06	5.13617e-06
DAG36:4(18:2/18:2)	C39H68O5	RPPOS	634.54	1.35233e-06	2.58957e-06	1.81622e-06	2.20655e-06	1.25541e-06	1.01183e-06	1.32423e-06	1.57432e-06	3.10116e-06	1.4745e-06	1.33199e-06	1.32396e-06	1.81239e-06	2.90374e-06		1.97795e-06	1.80951e-06	1.1459e-06	2.09585e-06	1.354e-06	2.15847e-06	1.29313e-06	1.0882e-06	2.39645e-06	1.2685e-06	2.285e-06	1.08523e-06
DAG36:3(18:2/18:1)	C39H70O5	RPPOS	636.556	3.5786e-06	5.43596e-06	4.55879e-06	4.934e-06	3.57142e-06	3.51629e-06	3.98657e-06	5.30818e-06	4.70789e-06	3.90454e-06	4.21797e-06	4.78248e-06	4.0801e-06	7.83442e-06		5.2645e-06	5.1925e-06	4.73456e-06	6.34782e-06	3.77859e-06	6.91646e-06	3.62268e-06	3.83684e-06	7.61791e-06	3.80549e-06	6.18416e-06	3.48211e-06
DAG36:2(18:1/18:1)	C39H72O5	RPPOS	638.572	2.60438e-05	3.10463e-05	2.20864e-05	3.16297e-05	2.51731e-05	2.47001e-05	3.89366e-05	3.07281e-05	2.1639e-05	1.98687e-05	2.24794e-05	2.56326e-05	2.06951e-05	3.80447e-05		4.04088e-05	2.65604e-05	3.43084e-05	4.54391e-05	2.02548e-05	4.24142e-05	1.87885e-05	2.20829e-05	3.45386e-05	2.18212e-05	3.45055e-05	3.05817e-05
DAG36:2(18:2/18:0)	C39H72O5	RPPOS	638.572	7.81957e-07	8.27521e-07	8.9717e-07	1.08519e-06	7.3593e-07	7.96547e-07	8.73579e-07	8.65464e-07	6.13321e-07	8.15504e-07	8.3866e-07	8.37609e-07	8.48161e-07	1.33231e-06		1.12059e-06	7.63139e-07	9.40051e-07	9.9101e-07	1.11783e-06	9.22194e-07	1.08395e-06	8.16149e-07	1.84544e-06	7.7771e-07	1.37309e-06	8.5101e-07
DAG36:1(18:1/18:0)	C39H74O5	RPPOS	640.587	4.65495e-06	5.11493e-06	3.99715e-06	5.42595e-06	4.48773e-06	4.61423e-06	6.64197e-06	5.48128e-06	4.20687e-06	3.82216e-06	3.90552e-06	4.30513e-06	4.02654e-06	6.39962e-06		6.66336e-06	4.95647e-06	5.82557e-06	7.01072e-06	3.74711e-06	6.53555e-06	3.68924e-06	4.47475e-06	6.79578e-06	4.39444e-06	6.05838e-06	5.82434e-06
DAG40:6(18:0/22:6)	C43H72O5	RPPOS	686.572	3.53261e-06	4.33022e-06	6.08325e-06	1.05263e-05	2.92929e-06	4.63576e-06	3.22392e-06	9.67672e-06	4.49193e-06	5.3708e-06	3.62597e-06	2.77402e-06	3.92833e-06	8.90481e-06		3.25647e-06	4.41362e-06	2.84074e-06	2.45074e-06	3.32201e-06	2.7599e-06	6.02829e-06	5.35656e-06	6.70831e-06	9.25701e-06	4.56999e-06	3.81003e-06
DAG40:5(18:0/22:5)	C43H74O5	RPPOS	688.587	4.50775e-06	4.05913e-06	3.22398e-06	5.54171e-06	3.56421e-06	4.19802e-06	4.23616e-06	4.52514e-06	3.70584e-06	4.10224e-06	2.99287e-06	4.60234e-06	4.04439e-06	1.04649e-05		4.45979e-06	4.04385e-06	7.49982e-06	3.81003e-06	2.84182e-06	4.81145e-06	9.04243e-06	9.43731e-06	7.46048e-06	5.55723e-06	5.57623e-06	4.82499e-06
TAG48:3(16:1)	C51H92O6	RPPOS	818.723	3.16833e-07	3.386e-07	3.81345e-07	7.92642e-07	1.79964e-07	2.73687e-07	2.42969e-07	1.06125e-06	6.71322e-07	2.53561e-07	3.58039e-07	4.33523e-07	7.07656e-07	7.52317e-07		2.51422e-07	4.19727e-07	5.84334e-07	5.44866e-07	2.39676e-07	5.16269e-07	2.95174e-07	2.18333e-07	3.96968e-07	2.56044e-07	7.33839e-07	3.23096e-07
TAG48:3(16:0)	C51H92O6	RPPOS	818.723	1.73504e-07	1.55756e-07	3.13687e-07	2.84538e-07	8.3983e-08	9.7311e-08	6.5667e-08	2.98674e-07	6.65275e-08	1.4791e-07	8.95095e-08	5.97965e-08	4.82871e-07	4.31205e-07		1.31997e-07	1.66558e-07	1.6784e-07	8.63815e-08	1.08944e-07	2.67695e-07	1.47587e-07	1.048e-07	2.51413e-07	1.18174e-07	2.13649e-07	9.75385e-08
TAG48:2(18:2)	C51H94O6	RPPOS	820.739	3.77182e-07	5.34988e-07	9.96417e-07	7.99416e-07	3.53929e-07	1.70294e-07	3.74303e-07	6.60895e-07	3.62877e-07	3.59211e-07	2.8771e-07	3.51303e-07	9.99043e-07	1.44041e-06		7.22839e-07	4.66363e-07	4.28926e-07	7.30919e-07	4.28512e-07	5.09895e-07	5.35973e-07	4.10465e-07	7.34392e-07	4.66131e-07	1.09611e-06	1.70692e-07
TAG48:2(18:1)	C51H94O6	RPPOS	820.739	4.07357e-07	4.67268e-07	9.10306e-07	6.36823e-07	5.27894e-07	2.00704e-07	2.29836e-07	1.00405e-06	6.65274e-07	2.7469e-07	4.47548e-07	7.62403e-07	9.1579e-07	1.14682e-06		4.27418e-07	4.597e-07	6.15416e-07	5.7809e-07	4.86616e-07	7.13854e-07	3.96154e-07	3.31866e-07	7.60856e-07	4.59566e-07	1.01251e-06	3.04808e-07
TAG48:2(16:1)	C51H94O6	RPPOS	820.739	6.26123e-07	8.19412e-07	1.14403e-06	1.6869e-06	7.9784e-07	5.77783e-07	5.18771e-07	2.97403e-06	1.55432e-06	9.15635e-07	9.07883e-07	1.10623e-06	2.2312e-06	2.7799e-06		1.13769e-06	9.72699e-07	1.24326e-06	1.04322e-06	8.13448e-07	1.60617e-06	7.45702e-07	8.64597e-07	1.25707e-06	6.56523e-07	1.97858e-06	8.47367e-07
TAG48:2(16:0)	C51H94O6	RPPOS	820.739	6.78928e-07	9.61624e-07	1.58073e-06	1.56496e-06	7.4385e-07	2.06786e-07	2.56102e-07	2.0653e-06	1.02815e-06	5.28251e-07	5.62632e-07	7.99776e-07	2.1979e-06	2.11016e-06		8.10837e-07	9.79361e-07	1.12515e-06	1.02329e-06	6.89978e-07	1.211e-06	5.98115e-07	2.70733e-07	1.25707e-06	5.58044e-07	1.37479e-06	4.14539e-07
TAG48:1(18:0)	C51H96O6	RPPOS	822.755	7.54365e-08	9.4808e-08	9.84115e-08	1.69367e-07	5.3989e-08	6.69015e-08	7.2234e-08	1.58869e-07	1.02815e-07	1.2678e-07	8.95095e-08	7.47455e-08	7.4928e-08	8.2571e-08		2.57708e-07	6.6623e-08	1.24327e-07	1.1296e-07	1.16207e-07	1.08353e-07	9.3213e-08	3.4933e-08	1.12475e-07	1.11609e-07	2.32227e-07	1.15827e-07
TAG48:1(18:1)	C51H96O6	RPPOS	822.755	3.99813e-07	6.70429e-07	1.03947e-06	9.95883e-07	5.15897e-07	3.70998e-07	3.08636e-07	1.13115e-06	6.22939e-07	4.43732e-07	7.16077e-07	6.95132e-07	1.29876e-06	1.68812e-06		9.36548e-07	7.99478e-07	8.01906e-07	8.90392e-07	3.99461e-07	9.30558e-07	6.29186e-07	5.76398e-07	1.29676e-06	5.12088e-07	1.48626e-06	4.63308e-07
TAG48:1(16:0)	C51H96O6	RPPOS	822.755	1.5389e-06	1.87585e-06	2.28807e-06	2.55407e-06	1.51769e-06	7.60242e-07	7.94573e-07	3.77473e-06	2.04421e-06	1.50023e-06	1.1892e-06	1.54723e-06	3.01378e-06	4.03682e-06		1.7411e-06	1.45239e-06	1.75922e-06	2.13295e-06	1.64142e-06	2.16705e-06	1.78658e-06	9.16998e-07	3.35438e-06	1.49687e-06	3.16758e-06	7.3154e-07
TAG48:1(16:1)	C51H96O6	RPPOS	822.755	7.16646e-07	8.80361e-07	1.03947e-06	1.44979e-06	8.51829e-07	5.04801e-07	5.12204e-07	2.39574e-06	1.10073e-06	8.45202e-07	8.31161e-07	9.41792e-07	1.99809e-06	1.93584e-06		8.98834e-07	8.86088e-07	1.06921e-06	9.96708e-07	6.82716e-07	1.32573e-06	1.01757e-06	1.29253e-06	1.45555e-06	9.51958e-07	2.03431e-06	6.40097e-07
TAG48:0(16:0)	C51H98O6	RPPOS	824.77	1.52382e-06	1.88262e-06	2.36803e-06	2.26275e-06	1.91362e-06	1.23463e-06	1.08351e-06	3.0757e-06	1.69947e-06	1.49319e-06	1.37461e-06	1.6743e-06	2.3977e-06	2.86247e-06		2.60222e-06	1.69223e-06	2.64815e-06	3.33565e-06	1.63416e-06	2.31365e-06	2.13612e-06	1.16153e-06	4.81655e-06	3.22353e-06	2.8146e-06	1.34725e-06
TAG50:4(18:2)	C53H94O6	RPPOS	844.739	4.14901e-07	8.32956e-07	9.96417e-07	1.13815e-06	3.35932e-07	2.06786e-07	1.31334e-07	6.79959e-07	7.43898e-07	3.80341e-07	4.73123e-07	5.00794e-07	1.42364e-06	1.17435e-06		4.21132e-07	4.06401e-07	5.28387e-07	9.3026e-07	6.39138e-07	6.69237e-07	3.26245e-07	3.05666e-07	8.79947e-07	4.53001e-07	7.05971e-07	2.25558e-07
TAG50:4(16:2)	C53H94O6	RPPOS	844.739	1.20698e-07	1.48984e-07	2.5218e-07	3.72609e-07	5.9988e-08	4.86555e-08	3.94005e-08	1.52514e-07	8.4671e-08	9.86065e-08	6.39355e-08	1.12118e-07	3.57991e-07	3.85332e-07		1.06854e-07	9.32725e-08	1.36759e-07	2.2592e-07	1.59785e-07	1.52969e-07	1.78658e-07	6.98665e-08	1.52172e-07	9.84785e-08	2.13649e-07	4.87695e-08
TAG50:3(18:2)	C53H96O6	RPPOS	846.755	1.55399e-06	3.46049e-06	3.88725e-06	4.75585e-06	2.24355e-06	7.96733e-07	5.71304e-07	4.39114e-06	3.45943e-06	1.86649e-06	2.30807e-06	3.229e-06	5.48641e-06	5.6332e-06		2.83479e-06	2.49837e-06	2.27517e-06	3.73433e-06	1.96099e-06	4.52532e-06	1.4914e-06	7.33598e-07	4.71731e-06	1.89735e-06	3.37194e-06	6.5229e-07
TAG50:3(18:1)	C53H96O6	RPPOS	846.755	9.20325e-07	1.99097e-06	2.22041e-06	2.12049e-06	9.41811e-07	5.96029e-07	5.45038e-07	1.96362e-06	1.70552e-06	1.11989e-06	1.3874e-06	1.42764e-06	2.58086e-06	2.54136e-06		1.38282e-06	1.25918e-06	1.52922e-06	2.20605e-06	1.10397e-06	2.24991e-06	1.01757e-06	7.85998e-07	2.26272e-06	9.71654e-07	2.09934e-06	6.27905e-07
TAG50:3(16:0)	C53H96O6	RPPOS	846.755	1.75013e-06	3.63657e-06	4.05947e-06	5.65689e-06	2.06359e-06	8.8188e-07	7.02639e-07	5.49687e-06	3.59248e-06	1.9017e-06	1.7838e-06	2.72821e-06	6.61034e-06	6.86259e-06		2.38223e-06	2.68492e-06	2.7041e-06	4.19946e-06	1.93194e-06	4.11103e-06	1.50694e-06	7.42331e-07	4.84302e-06	1.92361e-06	3.72493e-06	7.37636e-07
TAG50:3(16:1)	C53H96O6	RPPOS	846.755	1.901e-06	3.58239e-06	4.52078e-06	5.58914e-06	2.4715e-06	8.69717e-07	7.09205e-07	7.4732e-06	4.7053e-06	2.67647e-06	3.30546e-06	3.90919e-06	8.16718e-06	7.42224e-06		2.6525e-06	2.99138e-06	3.22005e-06	4.36558e-06	2.09172e-06	4.53807e-06	1.34382e-06	1.09166e-06	5.14736e-06	1.70696e-06	4.91393e-06	7.8031e-07
TAG50:3(16:2)	C53H96O6	RPPOS	846.755	1.50872e-07	1.28669e-07	3.50591e-07	3.4551e-07	7.79845e-08	1.03393e-07	1.18201e-07	3.43157e-07	1.14911e-07	9.15635e-08	1.40658e-07	1.86864e-07	3.33015e-07	3.48634e-07		1.94852e-07	1.7322e-07	1.55408e-07	2.72434e-07	2.17888e-07	2.86816e-07	1.55354e-07	1.39733e-07	3.44039e-07	1.70696e-07	4.64455e-07	1.09731e-07
TAG50:2(18:2)	C53H98O6	RPPOS	848.77	1.75013e-06	2.42438e-06	4.2809e-06	4.10548e-06	2.0036e-06	7.29832e-07	8.73374e-07	4.04163e-06	1.95349e-06	1.35232e-06	1.17641e-06	1.90601e-06	4.20431e-06	4.60564e-06		2.80964e-06	2.52502e-06	2.33734e-06	3.98018e-06	2.40403e-06	3.6585e-06	2.10505e-06	1.05673e-06	5.09443e-06	2.12057e-06	3.20474e-06	8.35174e-07
TAG50:2(18:1)	C53H98O6	RPPOS	848.77	2.69308e-06	4.62528e-06	4.83446e-06	6.71374e-06	4.31313e-06	1.63604e-06	9.65307e-07	9.65924e-06	7.43898e-06	3.95836e-06	6.20174e-06	7.14566e-06	6.76852e-06	8.34888e-06		5.21701e-06	5.29654e-06	5.10982e-06	7.62149e-06	3.32642e-06	8.54074e-06	2.37692e-06	1.5196e-06	1.14658e-05	3.51896e-06	6.42806e-06	1.56062e-06
TAG50:2(16:0)	C53H98O6	RPPOS	848.77	4.85056e-06	8.64785e-06	1.24614e-05	1.52499e-05	8.03839e-06	2.28072e-06	1.81241e-06	1.62555e-05	1.02029e-05	5.59946e-06	7.09044e-06	9.96356e-06	1.75082e-05	1.734e-05		9.38434e-06	9.10739e-06	1.09407e-05	1.34356e-05	5.91202e-06	1.269e-05	5.37527e-06	3.02172e-06	1.83863e-05	7.25458e-06	1.09333e-05	2.78595e-06
TAG50:2(16:1)	C53H98O6	RPPOS	848.77	2.27818e-06	3.73815e-06	4.13328e-06	5.8398e-06	3.85123e-06	1.17989e-06	6.69805e-07	8.1468e-06	6.55597e-06	3.12725e-06	4.88467e-06	6.22629e-06	7.60938e-06	8.00942e-06		4.14218e-06	3.49106e-06	4.43845e-06	6.15301e-06	2.3895e-06	6.13149e-06	1.89533e-06	1.34493e-06	8.30326e-06	2.94779e-06	5.01611e-06	1.24971e-06
TAG50:1(16:1)	C53H100O6	RPPOS	850.786	4.07357e-07	3.99548e-07	4.244e-07	5.894e-07	4.43911e-07	2.55441e-07	1.57601e-07	1.05489e-06	6.89466e-07	4.78948e-07	6.00993e-07	7.17556e-07	7.15981e-07	1.01838e-06		5.97128e-07	4.86349e-07	4.91089e-07	7.24274e-07	3.84935e-07	5.54511e-07	3.10709e-07	2.96933e-07	1.05197e-06	5.58044e-07	5.75924e-07	2.19462e-07
TAG50:1(16:0)	C53H100O6	RPPOS	850.786	4.60162e-06	6.62979e-06	1.02717e-05	1.07379e-05	7.00659e-06	2.57266e-06	2.81712e-06	1.09683e-05	6.68298e-06	5.20504e-06	5.28107e-06	7.02607e-06	1.10145e-05	1.27894e-05		1.23385e-05	8.4878e-06	1.16432e-05	1.28642e-05	5.98465e-06	1.14025e-05	5.94231e-06	3.81646e-06	1.88626e-05	9.24384e-06	1.0701e-05	3.88935e-06
TAG50:1(18:0)	C53H100O6	RPPOS	850.786	1.6596e-07	4.53724e-07	3.99796e-07	3.79384e-07	2.15956e-07	1.8854e-07	1.44468e-07	6.6725e-07	3.74973e-07	2.46517e-07	3.13284e-07	2.98982e-07	5.57799e-07	6.23872e-07		5.78271e-07	3.99739e-07	4.2271e-07	6.44537e-07	4.13987e-07	5.09895e-07	4.03922e-07	3.05666e-07	1.18429e-06	4.66131e-07	5.48056e-07	2.31655e-07
TAG50:1(18:1)	C53H100O6	RPPOS	850.786	1.94626e-06	3.40632e-06	4.2686e-06	4.42389e-06	3.5033e-06	1.33194e-06	1.18858e-06	6.00525e-06	3.16308e-06	2.62013e-06	3.01136e-06	3.81202e-06	4.84536e-06	5.65155e-06		5.69472e-06	3.75755e-06	4.84873e-06	5.89386e-06	2.60013e-06	4.6273e-06	3.14593e-06	1.86893e-06	9.67942e-06	3.95227e-06	5.24834e-06	1.83495e-06
TAG51:2(17:1)	C54H100O6	RPPOS	862.786	3.18693e-07	5.29595e-07	7.62137e-07	7.10981e-07	6.10881e-07	2.55137e-07	2.38928e-07	7.84021e-07	5.30829e-07	5.36823e-07	9.50273e-07	5.90729e-07	9.05476e-07	1.10571e-06		8.84639e-07	6.66241e-07	8.72618e-07	1.0016e-06	4.86377e-07	8.14513e-07	4.60919e-07	4.19964e-07	1.7415e-06	4.97412e-07	7.44719e-07	1.78983e-07
TAG51:2(15:0)	C54H100O6	RPPOS	862.786	2.36449e-07	1.82951e-07	5.53164e-07	5.5946e-07	2.82815e-07	1.03945e-07	1.56222e-07	3.4356e-07	4.79458e-07	4.08452e-07	4.69675e-07	3.90303e-07	5.37148e-07	5.8636e-07		7.58263e-07	5.31063e-07	5.78109e-07	1.01338e-06	5.6007e-07	5.30806e-07	3.35214e-07	2.3798e-07	1.13576e-06	4.88685e-07	5.31942e-07	2.77424e-07
TAG52:5(18:2)	C55H96O6	RPPOS	870.755	1.31589e-06	4.02492e-06	5.37184e-06	5.67619e-06	2.03627e-06	9.82752e-07	7.07593e-07	2.9599e-06	2.33736e-06	1.70383e-06	1.98793e-06	2.57389e-06	5.43286e-06	5.89711e-06		2.24562e-06	2.79049e-06	2.69421e-06	3.66466e-06	2.57927e-06	3.16653e-06	1.45259e-06	1.10591e-06	4.09955e-06	1.22171e-06	2.18687e-06	7.42781e-07
TAG52:5(18:3)	C55H96O6	RPPOS	870.755	1.03832e-06	3.23535e-06	3.50337e-06	5.74612e-06	1.65164e-06	8.4101e-07	6.52456e-07	3.00395e-06	1.84077e-06	1.29538e-06	8.51969e-07	1.38189e-06	3.92885e-06	4.55685e-06		2.08036e-06	2.43323e-06	2.08338e-06	3.52326e-06	3.06565e-06	2.87367e-06	1.74591e-06	1.95983e-06	4.34834e-06	1.30025e-06	1.64311e-06	8.85968e-07
TAG52:5(16:0)	C55H96O6	RPPOS	870.755	8.42994e-07	2.1569e-06	1.91763e-06	3.53159e-06	1.19914e-06	4.0633e-07	3.40012e-07	2.30802e-06	1.51543e-06	7.11874e-07	6.33515e-07	1.09707e-06	2.73178e-06	3.66894e-06		1.69151e-06	1.53525e-06	1.70161e-06	2.61593e-06	1.98972e-06	2.49845e-06	1.01961e-06	1.37188e-06	2.94216e-06	1.12572e-06	1.76132e-06	5.10102e-07
TAG52:5(16:1)	C55H96O6	RPPOS	870.755	7.81311e-07	2.23393e-06	2.26183e-06	2.93717e-06	1.09732e-06	5.85872e-07	4.77855e-07	1.72661e-06	1.59248e-06	1.20202e-06	1.13596e-06	1.36079e-06	2.79316e-06	3.08258e-06		1.07907e-06	7.33831e-07	1.23257e-06	2.19173e-06	1.25279e-06	1.92188e-06	8.79936e-07	3.21972e-07	1.7415e-06	6.89396e-07	1.33577e-06	4.2956e-07
TAG52:5(16:2)	C55H96O6	RPPOS	870.755	1.64486e-07	2.31097e-07	7.37551e-07	3.03041e-07	1.24439e-07	1.41743e-07	1.19464e-07	1.32138e-07	1.11303e-07	9.3361e-08	1.52917e-07	1.26585e-07	4.91105e-07	7.37138e-07		2.43032e-07	2.41392e-07	3.81771e-07	4.83123e-07	1.1791e-07	3.29465e-07	2.65378e-07	2.09981e-07	3.13686e-07	1.22171e-07	3.07345e-07	1.0739e-07
TAG52:5(16:3)	C55H96O6	RPPOS	870.755	5.1402e-08	1.73323e-07	5.65456e-07	3.14696e-07	2.48878e-07	8.50455e-08	1.56222e-07	1.93803e-07	1.19864e-07	1.75051e-07	1.31073e-07	1.05487e-07	3.37635e-07	4.52334e-07		2.62475e-07	2.51047e-07	1.63615e-07	2.59236e-07	2.80035e-07	1.37277e-07	2.93312e-07	3.77968e-07	3.56953e-07	1.74531e-07	2.71882e-07	2.1478e-07
TAG52:4(16:0)	C55H98O6	RPPOS	872.77	5.93179e-06	1.89691e-05	2.20036e-05	2.6283e-05	1.32697e-05	3.58138e-06	3.55634e-06	1.45881e-05	8.8186e-06	9.13765e-06	8.30124e-06	1.10551e-05	1.88615e-05	2.74249e-05		1.9219e-05	1.45125e-05	1.58162e-05	2.45096e-05	1.5623e-05	2.01706e-05	8.12894e-06	3.98966e-06	2.96055e-05	1.00791e-05	1.20219e-05	4.47458e-06
TAG52:4(16:1)	C55H98O6	RPPOS	872.77	2.29253e-06	4.73747e-06	7.8918e-06	8.29866e-06	4.01598e-06	1.69147e-06	8.63815e-07	4.91555e-06	4.41786e-06	4.07285e-06	6.68468e-06	4.97901e-06	8.94733e-06	9.76708e-06		4.73428e-06	3.37949e-06	4.82121e-06	7.61213e-06	3.89101e-06	5.86632e-06	2.41633e-06	1.31589e-06	8.05848e-06	2.31253e-06	4.40921e-06	1.02915e-06
TAG52:4(16:2)	C55H98O6	RPPOS	872.77	2.4673e-07	2.50354e-07	7.00674e-07	5.01183e-07	3.84629e-07	1.41743e-07	1.37843e-07	2.2023e-07	2.05482e-07	1.40041e-07	3.2768e-07	2.10975e-07	5.67841e-07	6.53373e-07		4.66623e-07	2.22081e-07	4.03586e-07	4.12422e-07	3.09512e-07	3.38617e-07	3.77116e-07	3.91966e-07	3.24503e-07	2.87975e-07	3.7827e-07	1.43187e-07
TAG52:4(18:1)	C55H98O6	RPPOS	872.77	3.37197e-06	7.84764e-06	1.06085e-05	1.01985e-05	5.2943e-06	1.84266e-06	1.2314e-06	6.73025e-06	6.05315e-06	5.69499e-06	6.56453e-06	6.13937e-06	1.32292e-05	1.35533e-05		7.6604e-06	5.58098e-06	7.11184e-06	1.20074e-05	6.19025e-06	9.90227e-06	3.89686e-06	2.09982e-06	1.22554e-05	3.8484e-06	6.4897e-06	1.57505e-06
TAG52:4(18:2)	C55H98O6	RPPOS	872.77	8.97479e-06	3.01099e-05	3.62753e-05	4.20061e-05	2.10188e-05	6.89817e-06	5.90886e-06	2.07017e-05	1.5531e-05	1.50427e-05	1.72469e-05	1.65615e-05	3.803e-05	4.76459e-05		2.81529e-05	2.30191e-05	2.44878e-05	4.67568e-05	2.1828e-05	3.64151e-05	1.34505e-05	5.27755e-06	4.66202e-05	1.56379e-05	1.94809e-05	6.52394e-06
TAG52:4(18:3)	C55H98O6	RPPOS	872.77	1.42898e-06	3.98641e-06	5.65456e-06	5.8044e-06	2.72634e-06	1.03e-06	7.90299e-07	5.55862e-06	2.89387e-06	1.92556e-06	1.82409e-06	1.98316e-06	6.03139e-06	6.9358e-06		4.61763e-06	3.96848e-06	4.50489e-06	8.21308e-06	5.55649e-06	5.07011e-06	3.79909e-06	2.77176e-06	9.76753e-06	3.19391e-06	3.26258e-06	1.59295e-06
TAG52:3(16:0)	C55H100O6	RPPOS	874.786	1.43514e-05	4.09907e-05	4.93668e-05	5.43143e-05	3.71393e-05	9.05266e-06	6.7543e-06	3.44529e-05	3.03685e-05	2.35735e-05	3.41989e-05	3.80493e-05	4.23886e-05	5.72455e-05		4.46209e-05	3.89703e-05	4.33909e-05	6.83913e-05	3.14671e-05	5.0335e-05	2.02804e-05	8.81924e-06	9.05363e-05	2.5909e-05	3.15501e-05	9.1192e-06
TAG52:3(16:1)	C55H100O6	RPPOS	874.786	2.48786e-06	3.97678e-06	6.5765e-06	7.68092e-06	4.55898e-06	1.69147e-06	1.01085e-06	6.12241e-06	6.67816e-06	3.93281e-06	9.07675e-06	8.88204e-06	9.00872e-06	8.67813e-06		6.2022e-06	3.82365e-06	7.38453e-06	9.40322e-06	4.20053e-06	6.99199e-06	2.54204e-06	1.25989e-06	9.2916e-06	2.25144e-06	5.01208e-06	1.55715e-06
TAG52:3(18:1)	C55H100O6	RPPOS	874.786	1.64898e-05	4.31283e-05	5.25506e-05	6.25547e-05	4.43794e-05	1.02717e-05	7.91218e-06	4.18086e-05	3.63703e-05	2.65377e-05	4.56131e-05	4.97479e-05	6.14343e-05	5.84014e-05		5.2184e-05	4.84908e-05	5.09609e-05	6.88744e-05	3.93081e-05	5.38219e-05	2.46662e-05	1.07931e-05	9.56526e-05	2.78812e-05	3.39261e-05	1.16071e-05
TAG52:3(18:2)	C55H100O6	RPPOS	874.786	1.26038e-05	3.53577e-05	4.13889e-05	5.25427e-05	3.52275e-05	8.46679e-06	6.95647e-06	3.53338e-05	2.69524e-05	2.06677e-05	2.58212e-05	3.09922e-05	4.65016e-05	5.19515e-05		4.59138e-05	3.65371e-05	3.8068e-05	6.77314e-05	3.06565e-05	4.71319e-05	1.91631e-05	8.48327e-06	7.26129e-05	2.2497e-05	2.86303e-05	8.89547e-06
TAG52:2(18:2)	C55H102O6	RPPOS	876.801	1.72711e-06	3.79383e-06	5.71603e-06	5.27991e-06	3.21278e-06	1.24734e-06	1.13031e-06	3.7263e-06	2.85106e-06	1.96057e-06	2.91636e-06	4.05072e-06	4.22044e-06	5.99762e-06		6.21192e-06	4.683e-06	4.60306e-06	8.01277e-06	3.50781e-06	5.17993e-06	2.93312e-06	1.1339e-06	1.13143e-05	4.3109e-06	3.51082e-06	1.32448e-06
TAG52:2(18:1)	C55H102O6	RPPOS	876.801	2.11776e-05	4.0827e-05	6.00613e-05	7.97114e-05	6.93011e-05	1.70564e-05	1.27091e-05	5.95151e-05	4.85451e-05	3.75542e-05	8.84628e-05	8.54976e-05	6.44423e-05	7.54059e-05		9.75632e-05	6.99457e-05	0.000100776	0.000111849	5.07748e-05	8.89557e-05	3.7949e-05	2.23421e-05	0.000171642	4.97499e-05	5.01799e-05	1.87306e-05
TAG52:2(16:0)	C55H102O6	RPPOS	876.801	1.07122e-05	2.4217e-05	3.63982e-05	4.47452e-05	3.98317e-05	9.2322e-06	8.37165e-06	3.57566e-05	2.75774e-05	2.47055e-05	4.21506e-05	4.80284e-05	4.14677e-05	4.58031e-05		5.37881e-05	4.10463e-05	5.75492e-05	6.71658e-05	2.99048e-05	5.67688e-05	2.10347e-05	1.36348e-05	9.90058e-05	3.03858e-05	2.94223e-05	1.04258e-05
TAG52:2(16:1)	C55H102O6	RPPOS	876.801	4.93459e-07	7.41433e-07	1.1555e-06	1.36368e-06	9.95511e-07	3.77982e-07	2.84875e-07	1.09234e-06	8.8186e-07	6.65194e-07	1.41995e-06	1.16036e-06	1.45797e-06	1.52454e-06		1.28321e-06	8.40044e-07	1.31983e-06	2.01498e-06	1.12014e-06	1.2355e-06	9.21838e-07	4.05966e-07	1.7415e-06	9.16285e-07	1.73768e-06	4.20611e-07
TAG52:1(18:1)	C55H104O6	RPPOS	878.817	2.48786e-06	4.68933e-06	6.82235e-06	8.47349e-06	7.52289e-06	2.12615e-06	2.15954e-06	7.11785e-06	5.83055e-06	4.52798e-06	8.08278e-06	8.51284e-06	7.39728e-06	8.59436e-06		1.29002e-05	7.77282e-06	1.19003e-05	1.31386e-05	6.13129e-06	9.77415e-06	6.00591e-06	3.35971e-06	2.34399e-05	8.13312e-06	6.98618e-06	3.09641e-06
TAG53:5(18:3)	C56H98O6	RPPOS	884.77	1.33645e-07	5.7774e-08	1.59803e-07	1.39865e-07	6.7876e-08	7.55965e-08	7.35165e-08	3.5237e-08	8.562e-09	1.0503e-07	9.8304e-08	1.47682e-07	2.45553e-07	6.70125e-08		1.4582e-07	1.25524e-07	1.52708e-07	1.29619e-07	1.91604e-07	5.4911e-08	2.51411e-07	6.9994e-08	2.16335e-07	7.85385e-08	3.54625e-08	3.57965e-08
TAG53:5(17:1)	C56H98O6	RPPOS	884.77	1.33645e-07	1.82951e-07	2.70436e-07	1.98142e-07	2.48878e-07	8.50455e-08	6.4327e-08	1.67375e-07	1.02741e-07	1.63381e-07	9.8304e-08	1.16036e-07	2.91594e-07	2.17791e-07		1.16656e-07	1.06212e-07	1.30893e-07	4.12422e-07	1.62125e-07	2.28795e-07	1.39672e-07	2.23981e-07	3.02869e-07	1.22171e-07	2.48239e-07	1.78985e-08
TAG53:4(18:3)	C56H100O6	RPPOS	886.786	7.1963e-08	2.40725e-07	1.10632e-07	1.28209e-07	9.0501e-08	3.7798e-08	2.75685e-08	1.32138e-07	5.99325e-08	9.3361e-08	5.46135e-08	1.16036e-07	1.84165e-07	6.70125e-08		2.2359e-07	1.06212e-07	1.30893e-07	2.47453e-07	2.94775e-08	2.28795e-07	1.5364e-07	2.51979e-07	2.81235e-07	1.22171e-07	2.00956e-07	8.05425e-08
TAG53:4(17:0)	C56H100O6	RPPOS	886.786	7.1963e-08	2.40725e-07	6.14627e-07	4.31251e-07	2.1494e-07	1.13395e-07	2.38928e-07	1.23329e-07	1.71234e-07	1.16701e-07	1.85685e-07	2.21524e-07	2.45553e-07	5.02595e-07		5.93e-07	1.64147e-07	4.58124e-07	5.65607e-07	3.24251e-07	3.93529e-07	2.65378e-07	3.49969e-07	6.38188e-07	1.83257e-07	2.95523e-07	1.70035e-07
TAG53:4(17:1)	C56H100O6	RPPOS	886.786	2.15888e-07	5.19966e-07	1.10633e-06	6.29393e-07	4.75129e-07	1.70092e-07	1.8379e-07	3.78796e-07	2.73976e-07	4.78473e-07	4.58753e-07	6.22376e-07	5.67841e-07	8.20904e-07		6.6105e-07	6.4693e-07	5.12663e-07	8.71977e-07	3.83205e-07	6.40627e-07	4.05051e-07	2.93974e-07	9.41058e-07	3.66514e-07	5.083e-07	1.25288e-07
TAG53:3(19:1)	C56H102O6	RPPOS	888.801	2.5701e-07	3.65902e-07	7.12967e-07	5.94427e-07	6.33507e-07	1.8899e-07	1.8379e-07	3.34751e-07	2.99661e-07	2.56741e-07	3.71371e-07	5.27437e-07	6.75271e-07	4.52334e-07		3.40247e-07	2.8967e-07	4.14493e-07	5.89174e-07	2.65296e-07	7.13842e-07	4.46952e-07	2.65977e-07	6.49005e-07	3.14155e-07	2.83703e-07	2.23729e-07
TAG53:3(17:0)	C56H102O6	RPPOS	888.801	2.98132e-07	5.19966e-07	8.236e-07	6.29393e-07	5.76943e-07	9.44955e-08	2.0217e-07	3.4356e-07	3.33908e-07	1.86721e-07	2.73067e-07	4.11401e-07	6.90617e-07	7.37138e-07		8.36033e-07	6.85553e-07	8.1808e-07	1.2844e-06	6.63241e-07	9.51789e-07	7.26297e-07	3.21972e-07	1.91457e-06	6.80669e-07	7.44719e-07	3.04271e-07
TAG53:3(17:1)	C56H102O6	RPPOS	888.801	3.70095e-07	5.68111e-07	8.48184e-07	8.27535e-07	9.05009e-07	3.68532e-07	3.12444e-07	7.48785e-07	3.9384e-07	5.95173e-07	9.50273e-07	8.64997e-07	8.28741e-07	9.38176e-07		8.36033e-07	7.8211e-07	7.74449e-07	1.31975e-06	6.63241e-07	9.51789e-07	6.14559e-07	7.69934e-07	1.35209e-06	5.06138e-07	7.44719e-07	3.66916e-07
TAG53:3(16:0)	C56H102O6	RPPOS	888.801	1.13084e-07	3.56273e-07	3.81068e-07	4.19595e-07	3.62003e-07	7.55965e-08	2.11359e-07	3.52369e-07	2.05482e-07	2.10061e-07	2.51221e-07	4.85243e-07	2.609e-07	5.361e-07		2.04147e-07	4.05538e-07	4.25402e-07	6.24524e-07	2.94773e-07	4.75895e-07	3.63148e-07	2.79975e-07	4.54303e-07	3.05429e-07	3.66449e-07	1.34238e-07
TAG53:2(19:1)	C56H104O6	RPPOS	890.817	4.11217e-07	6.93288e-07	4.30239e-07	9.20778e-07	6.78757e-07	2.26789e-07	3.12444e-07	3.69987e-07	3.85278e-07	3.61771e-07	6.44438e-07	6.96217e-07	6.13883e-07	1.17272e-06		8.74919e-07	4.63473e-07	7.1991e-07	8.24843e-07	8.10628e-07	7.87057e-07	6.42494e-07	5.17955e-07	1.03841e-06	4.36326e-07	5.083e-07	3.49018e-07
TAG53:2(17:0)	C56H104O6	RPPOS	890.817	3.90656e-07	6.35514e-07	6.88381e-07	5.94427e-07	6.90069e-07	2.17339e-07	3.40012e-07	3.4356e-07	4.28088e-07	6.06843e-07	4.80598e-07	6.54022e-07	8.90129e-07	9.21422e-07		1.20544e-06	9.75224e-07	1.21076e-06	1.64969e-06	7.51674e-07	8.60272e-07	8.101e-07	4.89958e-07	1.90375e-06	1.05591e-06	9.45675e-07	4.47459e-07
TAG53:2(16:0)	C56H104O6	RPPOS	890.817	2.87852e-07	5.48854e-07	9.2194e-07	5.71116e-07	8.25821e-07	1.70092e-07	2.20549e-07	4.75698e-07	3.59593e-07	4.31792e-07	4.69675e-07	6.43473e-07	6.75271e-07	8.71163e-07		7.29098e-07	5.69685e-07	8.61711e-07	8.01277e-07	3.53729e-07	6.31475e-07	4.60919e-07	2.79975e-07	8.54524e-07	3.92693e-07	5.31942e-07	2.32678e-07
TAG54:8(20:4)	C57H94O6	RPPOS	892.739	1.54206e-07	2.40725e-07	3.56484e-07	3.84629e-07	1.69689e-07	1.22844e-07	2.11359e-07	1.58566e-07	4.28085e-08	1.86721e-07	4.36905e-08	1.26585e-07	3.6833e-07	2.34543e-07		2.81918e-07	1.93114e-07	2.18154e-07	2.47453e-07	3.24251e-07	1.64733e-07	2.93312e-07	4.33963e-07	2.59602e-07	8.7265e-08	2.12777e-07	1.87933e-07
TAG54:8(18:3)	C57H94O6	RPPOS	892.739	9.25235e-08	2.02209e-07	9.83405e-08	2.91385e-07	6.7876e-08	4.72475e-08	1.28653e-07	1.23329e-07	9.4179e-08	1.40041e-07	7.6459e-08	1.05487e-07	3.37635e-07	3.35063e-07		1.26378e-07	8.6901e-08	2.61785e-07	1.76752e-07	2.50558e-07	1.09822e-07	2.65378e-07	1.67985e-07	1.51434e-07	1.04718e-07	1.77314e-07	8.94915e-08
TAG54:8(22:6)	C57H94O6	RPPOS	892.739	1.02804e-07	3.94789e-07	2.21266e-07	2.68075e-07	3.39379e-07	5.66975e-08	4.59475e-08	2.55467e-07	3.25346e-07	2.91751e-07	2.29376e-07	2.21524e-07	3.83676e-07	7.03632e-07		1.65263e-07	2.12425e-07	3.05417e-07	4.83123e-07	1.76865e-07	2.74555e-07	1.67607e-07	1.1199e-07	1.83885e-07	8.7265e-08	1.65493e-07	9.8441e-08
TAG54:7(22:6)	C57H96O6	RPPOS	894.755	4.52338e-07	7.02918e-07	1.46281e-06	1.11892e-06	9.61573e-07	3.40184e-07	2.38928e-07	1.32138e-06	9.67477e-07	8.05234e-07	8.62892e-07	7.70058e-07	2.20998e-06	1.8931e-06		8.26312e-07	5.98653e-07	7.1991e-07	1.55542e-06	5.89548e-07	7.68753e-07	8.101e-07	3.91966e-07	1.31964e-06	5.84677e-07	6.02868e-07	1.70035e-07
TAG54:7(20:4)	C57H96O6	RPPOS	894.755	4.72899e-07	9.43642e-07	1.4751e-06	1.51521e-06	7.12695e-07	4.25229e-07	5.97319e-07	7.31165e-07	4.96581e-07	8.05234e-07	1.85685e-07	4.43047e-07	1.68818e-06	1.5748e-06		7.29098e-07	4.9244e-07	9.38064e-07	9.66245e-07	1.20857e-06	9.79245e-07	7.26297e-07	6.43945e-07	7.03089e-07	4.71232e-07	6.2651e-07	3.31119e-07
TAG54:7(20:5)	C57H96O6	RPPOS	894.755	4.42058e-07	1.54064e-06	1.29072e-06	1.22382e-06	5.88257e-07	2.55137e-07	2.57306e-07	8.19258e-07	5.99322e-07	7.35214e-07	5.13366e-07	3.27011e-07	1.96442e-06	1.50778e-06		6.12443e-07	4.15194e-07	8.1808e-07	1.22548e-06	1.14962e-06	1.11652e-06	4.05051e-07	3.21972e-07	1.03841e-06	5.67224e-07	5.91047e-07	3.31119e-07
TAG54:7(18:2)	C57H96O6	RPPOS	894.755	4.72899e-07	1.14585e-06	1.32759e-06	1.48024e-06	4.75129e-07	4.53578e-07	5.05423e-07	9.77824e-07	5.99322e-07	7.93564e-07	7.09974e-07	4.2195e-07	1.50401e-06	1.62505e-06		8.84639e-07	6.95209e-07	6.98094e-07	1.39045e-06	1.19383e-06	1.28126e-06	7.26297e-07	6.01948e-07	9.84324e-07	4.88685e-07	7.21077e-07	3.13221e-07
TAG54:7(18:3)	C57H96O6	RPPOS	894.755	4.93459e-07	7.7995e-07	1.03257e-06	1.1772e-06	3.16754e-07	4.0633e-07	4.13528e-07	7.9283e-07	4.19525e-07	3.96782e-07	4.04139e-07	3.69206e-07	1.24311e-06	1.22298e-06		5.93e-07	5.40718e-07	6.43556e-07	9.78029e-07	1.03171e-06	6.68083e-07	6.42494e-07	5.59952e-07	6.70639e-07	4.18873e-07	5.67405e-07	4.20611e-07
TAG54:6(20:4)	C57H98O6	RPPOS	896.77	2.4673e-06	5.81592e-06	8.7277e-06	6.83008e-06	6.32375e-06	1.63477e-06	1.76439e-06	5.50577e-06	2.69695e-06	2.47405e-06	2.15177e-06	2.54225e-06	8.33345e-06	8.96293e-06		6.18276e-06	4.45127e-06	5.44295e-06	7.14079e-06	8.16523e-06	6.40628e-06	3.57561e-06	2.79976e-06	7.43111e-06	3.15027e-06	4.26736e-06	2.06726e-06
TAG54:6(18:2)	C57H98O6	RPPOS	896.77	2.42618e-06	5.86406e-06	9.539e-06	7.92569e-06	3.77841e-06	1.71037e-06	1.92061e-06	3.95534e-06	2.79969e-06	3.17426e-06	2.08623e-06	3.00639e-06	6.12348e-06	7.90748e-06		5.44394e-06	3.16706e-06	4.62488e-06	5.99779e-06	5.15854e-06	4.86877e-06	2.86328e-06	2.09982e-06	4.77019e-06	2.46961e-06	3.71178e-06	1.72719e-06
TAG54:6(18:3)	C57H98O6	RPPOS	896.77	9.66358e-07	2.06061e-06	3.44191e-06	3.06538e-06	1.18782e-06	3.87432e-07	4.96234e-07	1.33019e-06	1.04453e-06	8.40244e-07	5.02443e-07	8.22802e-07	3.03872e-06	3.33387e-06		1.31238e-06	1.08144e-06	1.65797e-06	2.43918e-06	1.90129e-06	1.83952e-06	8.65969e-07	1.06391e-06	2.20662e-06	7.41755e-07	1.5249e-06	5.63798e-07
TAG54:5(20:4)	C57H100O6	RPPOS	898.786	2.47758e-06	4.86265e-06	9.45295e-06	7.97231e-06	7.89621e-06	1.46468e-06	2.18711e-06	7.69926e-06	4.08395e-06	3.33764e-06	2.87266e-06	4.28279e-06	8.90129e-06	1.05545e-05		1.07129e-05	6.43068e-06	7.00276e-06	8.77869e-06	8.17997e-06	7.87057e-06	5.26565e-06	3.4717e-06	1.3283e-05	5.04393e-06	6.52516e-06	2.89058e-06
TAG54:5(18:1)	C57H100O6	RPPOS	898.786	5.57198e-06	1.45783e-05	2.07744e-05	1.73666e-05	1.02492e-05	3.65697e-06	3.97906e-06	8.94136e-06	7.1833e-06	8.06401e-06	8.25755e-06	1.02745e-05	1.72961e-05	1.82944e-05		1.22975e-05	8.35216e-06	1.26311e-05	1.68622e-05	8.37158e-06	1.26204e-05	6.77411e-06	3.89166e-06	1.87022e-05	4.5727e-06	9.66953e-06	3.91973e-06
TAG54:5(18:2)	C57H100O6	RPPOS	898.786	6.85703e-06	2.13475e-05	3.02765e-05	2.06301e-05	1.03624e-05	4.43184e-06	4.91639e-06	9.91038e-06	8.79291e-06	1.08298e-05	8.82553e-06	1.20678e-05	1.95675e-05	2.19801e-05		1.50778e-05	8.95081e-06	1.34929e-05	2.23533e-05	1.0037e-05	1.4588e-05	8.17084e-06	4.46562e-06	1.93944e-05	5.00902e-06	1.21992e-05	4.60882e-06
TAG54:5(18:3)	C57H100O6	RPPOS	898.786	1.30561e-06	2.71538e-06	4.46219e-06	3.46166e-06	1.75346e-06	7.08715e-07	8.63815e-07	2.17588e-06	1.68666e-06	1.65715e-06	1.52918e-06	1.44518e-06	3.36101e-06	3.38413e-06		2.73169e-06	1.89251e-06	2.85782e-06	3.65288e-06	1.85707e-06	3.65158e-06	1.92748e-06	1.34388e-06	4.46732e-06	9.94823e-07	1.99774e-06	1.13654e-06
TAG54:5(16:0)	C57H100O6	RPPOS	898.786	9.56077e-07	2.80204e-06	4.01966e-06	2.94882e-06	4.07254e-06	8.50459e-07	7.25972e-07	3.1537e-06	1.64386e-06	1.7155e-06	2.2173e-06	2.57389e-06	3.97489e-06	4.60711e-06		3.94685e-06	2.52979e-06	3.98132e-06	4.66626e-06	3.71415e-06	3.95359e-06	2.13699e-06	1.62386e-06	6.02493e-06	2.04201e-06	2.64789e-06	1.02915e-06
TAG54:5(16:1)	C57H100O6	RPPOS	898.786	1.64486e-07	3.94789e-07	3.81068e-07	4.77872e-07	5.54318e-07	1.60643e-07	8.27055e-08	6.51883e-07	3.76717e-07	4.90142e-07	5.24289e-07	5.59083e-07	6.44576e-07	6.70126e-07		3.88853e-07	1.93114e-07	3.92678e-07	5.42041e-07	3.24251e-07	4.11832e-07	1.81574e-07	2.65977e-07	6.59823e-07	1.65804e-07	4.72838e-07	2.1478e-07
TAG54:4(18:3)	C57H102O6	RPPOS	900.801	4.00936e-07	5.58482e-07	1.16779e-06	7.22637e-07	4.18566e-07	1.79541e-07	1.8379e-07	5.99028e-07	4.36649e-07	3.50102e-07	3.49526e-07	2.42621e-07	8.59436e-07	1.22298e-06		6.41607e-07	6.4693e-07	8.72618e-07	9.78029e-07	5.45332e-07	8.96878e-07	7.26297e-07	5.87949e-07	1.11413e-06	4.62506e-07	7.32898e-07	3.66916e-07
TAG54:4(18:2)	C57H102O6	RPPOS	900.801	7.85423e-06	2.12994e-05	3.15918e-05	2.59916e-05	1.73649e-05	5.76422e-06	6.78187e-06	1.35574e-05	1.46663e-05	1.35023e-05	1.75418e-05	1.78485e-05	2.25448e-05	2.61517e-05		2.41575e-05	1.346e-05	2.83819e-05	3.35358e-05	1.23658e-05	2.21383e-05	1.28638e-05	6.64943e-06	3.18986e-05	9.66026e-06	1.66675e-05	7.42781e-06
TAG54:4(18:1)	C57H102O6	RPPOS	900.801	1.46907e-05	3.7062e-05	6.0639e-05	4.82185e-05	3.09739e-05	1.09993e-05	1.04944e-05	2.79252e-05	3.07538e-05	2.70279e-05	3.71371e-05	4.34819e-05	4.52738e-05	4.77632e-05		4.56902e-05	2.52303e-05	5.29679e-05	5.52881e-05	2.2447e-05	4.07897e-05	2.09229e-05	1.1185e-05	5.90595e-05	1.68684e-05	3.24839e-05	1.09627e-05
TAG54:4(18:0)	C57H102O6	RPPOS	900.801	8.12152e-07	1.82951e-06	2.49538e-06	2.37771e-06	1.14257e-06	5.48074e-07	9.09762e-07	1.66494e-06	1.40413e-06	1.07364e-06	1.37626e-06	1.51902e-06	2.17928e-06	2.49622e-06		2.33312e-06	1.74768e-06	2.35607e-06	4.59556e-06	2.26976e-06	2.4893e-06	1.89954e-06	1.07791e-06	3.71015e-06	1.55332e-06	1.8086e-06	8.85968e-07
TAG54:4(16:0)	C57H102O6	RPPOS	900.801	6.27105e-07	1.55027e-06	1.9791e-06	1.27044e-06	2.0589e-06	3.02385e-07	3.03254e-07	1.76184e-06	1.53255e-06	1.33039e-06	2.04254e-06	2.41566e-06	1.70352e-06	2.17791e-06		2.45949e-06	1.51594e-06	2.20336e-06	3.15797e-06	1.3707e-06	2.53505e-06	9.63739e-07	4.33963e-07	4.43487e-06	1.22171e-06	1.22938e-06	4.83255e-07
TAG54:4(16:1)	C57H102O6	RPPOS	900.801	2.77571e-07	4.23677e-07	8.236e-07	4.31251e-07	2.60191e-07	1.22844e-07	1.37843e-07	4.22843e-07	3.51031e-07	4.55132e-07	7.09974e-07	6.64571e-07	5.218e-07	4.69088e-07		2.62475e-07	2.8967e-07	3.59955e-07	6.83441e-07	2.06341e-07	2.74555e-07	1.67607e-07	1.39988e-07	3.78587e-07	2.09437e-07	3.42808e-07	1.25288e-07
TAG54:3(16:0)	C57H104O6	RPPOS	902.817	1.05888e-06	2.01246e-06	2.59372e-06	2.28446e-06	2.4209e-06	7.46514e-07	5.05423e-07	1.10996e-06	1.19008e-06	1.3654e-06	2.49037e-06	3.54438e-06	2.05651e-06	2.51297e-06		2.93584e-06	1.6125e-06	1.57071e-06	3.26402e-06	1.42965e-06	2.30626e-06	6.84395e-07	3.49969e-07	4.40242e-06	1.48351e-06	1.08753e-06	3.93763e-07
TAG54:3(16:1)	C57H104O6	RPPOS	902.817	1.54206e-07	4.42934e-07	6.63797e-07	4.66217e-07	2.82815e-07	1.22844e-07	1.01084e-07	4.05224e-07	4.02402e-07	3.03421e-07	9.72118e-07	1.05487e-06	4.91105e-07	5.52854e-07		3.88853e-07	1.44835e-07	4.03586e-07	3.88855e-07	1.76865e-07	4.11832e-07	2.79344e-07	1.39988e-07	6.59823e-07	2.5307e-07	3.19166e-07	1.43187e-07
TAG54:3(18:1)	C57H104O6	RPPOS	902.817	2.24935e-05	4.41683e-05	6.28148e-05	7.64829e-05	4.43455e-05	2.33593e-05	2.53723e-05	5.41415e-05	4.14817e-05	4.32376e-05	6.15056e-05	7.03285e-05	5.06453e-05	8.8088e-05		0.000117618	3.34859e-05	0.000186872	9.72255e-05	2.91826e-05	9.73205e-05	3.59238e-05	3.18613e-05	0.000105777	3.02025e-05	5.19412e-05	3.12415e-05
TAG54:3(18:2)	C57H104O6	RPPOS	902.817	2.30281e-06	4.67007e-06	8.81374e-06	6.10744e-06	4.11779e-06	1.59697e-06	1.77358e-06	3.94653e-06	3.03086e-06	3.48935e-06	4.63122e-06	5.61193e-06	5.07988e-06	6.90229e-06		7.5243e-06	3.96848e-06	6.53373e-06	1.15949e-05	4.17105e-06	5.98529e-06	4.35778e-06	2.3378e-06	1.20931e-05	4.03165e-06	4.78748e-06	1.90617e-06
TAG54:2(18:2)	C57H106O6	RPPOS	904.833	2.36449e-07	5.58482e-07	1.11862e-06	1.11892e-06	4.97755e-07	2.0789e-07	2.66497e-07	6.78311e-07	4.96581e-07	4.43462e-07	3.05835e-07	6.11827e-07	9.97559e-07	1.28999e-06		1.52625e-06	8.69011e-07	1.1235e-06	2.09746e-06	7.22196e-07	8.23664e-07	8.38034e-07	3.77968e-07	3.47218e-06	1.75403e-06	1.02842e-06	5.54849e-07
TAG54:2(18:1)	C57H106O6	RPPOS	904.833	4.5131e-06	7.71283e-06	1.49231e-05	1.44644e-05	9.53654e-06	4.29009e-06	5.57804e-06	1.07649e-05	9.74327e-06	7.42216e-06	1.1873e-05	1.52324e-05	9.60726e-06	1.58652e-05		2.7103e-05	9.4336e-06	3.69117e-05	2.1823e-05	8.41579e-06	1.87063e-05	1.05592e-05	7.51735e-06	3.0049e-05	9.71262e-06	1.2743e-05	7.75893e-06
TAG54:2(18:0)	C57H106O6	RPPOS	904.833	1.95328e-06	3.29312e-06	5.44559e-06	5.62957e-06	3.57479e-06	1.93716e-06	2.71091e-06	4.58961e-06	3.33052e-06	2.92918e-06	3.64818e-06	4.78913e-06	3.79072e-06	7.10333e-06		1.13448e-05	3.90089e-06	1.56962e-05	1.08526e-05	4.55426e-06	7.74244e-06	6.21542e-06	3.87767e-06	1.60196e-05	7.40009e-06	7.36445e-06	4.11662e-06
TAG54:1(18:0)	C57H108O6	RPPOS	906.848	9.8692e-07	1.46361e-06	2.34787e-06	2.59916e-06	1.90052e-06	1.35128e-06	1.29572e-06	1.88517e-06	1.0959e-06	1.97224e-06	1.3981e-06	1.86713e-06	3.23823e-06	3.58517e-06		5.13286e-06	2.06632e-06	4.49398e-06	6.19811e-06	2.65296e-06	2.91028e-06	3.22643e-06	2.26781e-06	1.07519e-05	7.6008e-06	2.90795e-06	2.25519e-06
TAG54:1(18:1)	C57H108O6	RPPOS	906.848	8.63554e-07	8.37723e-07	1.4751e-06	1.35203e-06	1.00682e-06	5.38624e-07	7.53541e-07	1.20686e-06	1.21577e-06	7.46883e-07	1.36533e-06	1.61396e-06	1.48866e-06	2.52972e-06		3.53856e-06	1.12006e-06	3.15233e-06	3.8532e-06	1.22331e-06	1.86697e-06	1.5783e-06	1.03591e-06	5.44083e-06	3.35098e-06	2.15141e-06	1.0739e-06
TAG55:6(19:3)	C58H100O6	RPPOS	910.786	3.0841e-08	5.7774e-08	1.35218e-07	9.32435e-08	4.52505e-08	6.6147e-08	5.5137e-08	7.9283e-08	3.4247e-08	5.835e-08	5.46135e-08	1.05487e-07	1.0743e-07	8.37655e-08		1.06934e-07	4.82785e-08	1.30893e-07	1.06051e-07	2.06341e-07	1.28126e-07	1.67607e-07	1.1199e-07	1.18985e-07	6.1086e-08	1.77314e-07	1.87933e-07
TAG55:6(18:3)	C58H100O6	RPPOS	910.786	6.16825e-08	1.25177e-07	1.35218e-07	1.04899e-07	5.6563e-08	1.13395e-07	4.59475e-08	5.28555e-08	4.28085e-08	8.16905e-08	7.6459e-08	4.2195e-08	9.20825e-08	1.67531e-07		7.7771e-08	1.06212e-07	4.36305e-08	5.89175e-08	1.1791e-07	5.4911e-08	1.39672e-07	2.51979e-07	5.40835e-08	5.2359e-08	1.77314e-07	3.57965e-08
TAG55:5(19:3)	C58H102O6	RPPOS	912.801	4.11215e-08	1.15548e-07	1.10632e-07	1.04899e-07	1.01814e-07	2.83485e-08	3.6758e-08	8.8092e-08	1.71235e-08	5.835e-08	6.5536e-08	7.38415e-08	1.38123e-07	1.34025e-07		4.86065e-08	1.06212e-07	5.45385e-08	2.12103e-07	2.06341e-07	1.18974e-07	1.25705e-07	1.1199e-07	1.73068e-07	5.2359e-08	1.65493e-07	1.78985e-08
TAG55:5(18:2)	C58H102O6	RPPOS	912.801	1.54206e-07	2.02209e-07	4.67116e-07	2.5642e-07	1.13126e-07	9.44955e-08	5.5137e-08	1.1452e-07	2.05482e-07	1.75051e-07	1.52917e-07	2.42621e-07	3.22288e-07	4.35581e-07		2.33312e-07	2.31736e-07	3.3814e-07	3.88855e-07	1.32648e-07	2.0134e-07	1.39672e-07	9.7992e-08	2.70419e-07	6.1086e-08	2.6006e-07	1.43187e-07
TAG55:4(19:1)	C58H104O6	RPPOS	914.817	2.36449e-07	2.98499e-07	5.65456e-07	2.21454e-07	2.26252e-07	9.44955e-08	9.1895e-08	1.93803e-07	1.54112e-07	3.03421e-07	1.74763e-07	5.27437e-07	4.60412e-07	5.02595e-07		2.13869e-07	1.73802e-07	2.94509e-07	4.94906e-07	1.47387e-07	3.38617e-07	1.95541e-07	1.39988e-07	3.46136e-07	1.30897e-07	2.12777e-07	9.8441e-08
TAG55:4(18:1)	C58H104O6	RPPOS	914.817	2.36449e-07	5.19966e-07	7.37551e-07	5.01183e-07	5.43005e-07	2.55137e-07	1.8379e-07	3.25941e-07	4.36649e-07	3.26761e-07	2.94913e-07	5.69632e-07	4.45065e-07	6.86879e-07		6.41607e-07	2.31736e-07	7.41725e-07	5.65607e-07	3.09512e-07	6.58931e-07	3.21247e-07	2.93974e-07	5.62471e-07	2.0071e-07	5.31942e-07	2.68475e-07
TAG55:4(18:2)	C58H104O6	RPPOS	914.817	1.43926e-07	5.48854e-07	4.17946e-07	7.22637e-07	3.62003e-07	1.70092e-07	1.01084e-07	2.11422e-07	2.73976e-07	3.26761e-07	5.02443e-07	4.43047e-07	4.60412e-07	7.20385e-07		2.81918e-07	2.22081e-07	3.27232e-07	4.94906e-07	2.94773e-07	4.30135e-07	1.81574e-07	1.39988e-07	4.43487e-07	2.70522e-07	3.54629e-07	1.70035e-07
TAG55:4(17:1)	C58H104O6	RPPOS	914.817	3.0841e-08	9.629e-08	6.14625e-08	5.8277e-08	1.13126e-07	8.50455e-08	5.5137e-08	4.4046e-08	1.11303e-07	1.2837e-07	7.6459e-08	1.26585e-07	1.0743e-07	1.67531e-07		1.06934e-07	5.7934e-08	9.81695e-08	2.59236e-07	8.8432e-08	5.4911e-08	8.38035e-08	4.1996e-08	9.73505e-08	8.7265e-08	7.09255e-08	7.15935e-08
TAG55:3(19:0)	C58H106O6	RPPOS	916.833	1.02804e-07	2.11838e-07	3.68776e-07	3.14696e-07	2.1494e-07	1.03945e-07	1.37843e-07	1.05711e-07	1.45549e-07	1.86721e-07	1.52917e-07	2.00427e-07	3.37635e-07	4.52334e-07		2.72197e-07	1.3518e-07	4.03586e-07	4.83123e-07	2.65296e-07	2.92858e-07	2.51411e-07	1.67985e-07	2.37968e-07	1.13445e-07	2.6006e-07	1.25288e-07
TAG55:3(19:1)	C58H106O6	RPPOS	916.833	1.02804e-07	4.71821e-07	5.53164e-07	6.52704e-07	3.73317e-07	2.45688e-07	2.38928e-07	3.52369e-07	3.51031e-07	4.78473e-07	4.36907e-07	6.54022e-07	6.13883e-07	6.86879e-07		6.6105e-07	2.31736e-07	5.89017e-07	7.4236e-07	3.53729e-07	6.13172e-07	2.23476e-07	3.91966e-07	6.92273e-07	2.61796e-07	3.7827e-07	3.31119e-07
TAG55:3(18:1)	C58H106O6	RPPOS	916.833	4.62619e-07	5.39224e-07	1.3153e-06	1.42196e-06	7.46633e-07	4.0633e-07	4.87045e-07	6.69501e-07	7.44872e-07	6.06843e-07	7.64588e-07	1.28695e-06	8.74783e-07	1.5748e-06		1.42903e-06	5.31063e-07	1.62525e-06	1.143e-06	4.27422e-07	1.2355e-06	6.84395e-07	3.49969e-07	1.65496e-06	4.10147e-07	7.92003e-07	4.83255e-07
TAG56:8(18:1)	C59H98O6	RPPOS	920.77	3.28973e-07	6.16256e-07	7.62137e-07	7.57603e-07	3.50691e-07	2.17339e-07	3.30823e-07	4.31652e-07	4.62334e-07	3.15091e-07	2.18453e-07	5.37986e-07	1.07429e-06	9.88435e-07		5.83279e-07	2.41392e-07	4.03586e-07	9.07328e-07	7.51674e-07	6.0402e-07	4.32985e-07	3.35971e-07	8.43707e-07	3.83967e-07	5.79226e-07	2.95322e-07
TAG56:8(18:2)	C59H98O6	RPPOS	920.77	5.0374e-07	2.1569e-06	2.11432e-06	1.65507e-06	2.07021e-06	5.38624e-07	8.08678e-07	1.39186e-06	8.56174e-07	1.30705e-06	7.86433e-07	6.7512e-07	2.02581e-06	1.77583e-06		1.53597e-06	1.00419e-06	1.06896e-06	2.01498e-06	1.62126e-06	1.33617e-06	7.26297e-07	4.75959e-07	1.46026e-06	6.2831e-07	1.07571e-06	5.19051e-07
TAG56:7(22:6)	C59H100O6	RPPOS	922.786	1.90187e-06	8.8298e-06	7.32635e-06	6.93498e-06	1.10072e-05	2.1167e-06	1.27734e-06	8.69471e-06	7.38879e-06	5.35656e-06	6.357e-06	6.13937e-06	7.73492e-06	9.49903e-06		1.16267e-05	6.81691e-06	6.76279e-06	1.42109e-05	5.29119e-06	9.08776e-06	3.78512e-06	2.2958e-06	1.57708e-05	5.08756e-06	4.36193e-06	2.25519e-06
TAG56:7(22:5)	C59H100O6	RPPOS	922.786	7.4019e-07	3.06202e-06	2.53226e-06	2.42433e-06	5.09068e-06	8.78807e-07	7.62731e-07	3.6294e-06	2.07194e-06	2.32234e-06	1.44179e-06	1.24475e-06	2.28671e-06	3.51816e-06		4.47181e-06	2.07597e-06	2.92327e-06	2.86339e-06	2.32871e-06	3.50515e-06	1.704e-06	1.2179e-06	3.9373e-06	1.48351e-06	1.33577e-06	6.71188e-07
TAG56:7(20:4)	C59H100O6	RPPOS	922.786	2.18973e-06	5.23818e-06	8.29746e-06	4.90693e-06	4.40061e-06	1.49303e-06	2.95903e-06	3.1537e-06	1.84077e-06	3.17426e-06	1.74763e-06	1.88822e-06	6.03139e-06	5.96412e-06		5.29812e-06	2.636e-06	4.48308e-06	5.29078e-06	6.47029e-06	4.06341e-06	3.2404e-06	2.51978e-06	4.44569e-06	2.39107e-06	4.38557e-06	2.7116e-06
TAG56:7(20:5)	C59H100O6	RPPOS	922.786	4.31777e-07	1.02067e-06	9.83402e-07	1.04899e-06	7.12695e-07	3.59083e-07	4.13528e-07	6.43074e-07	8.64737e-07	1.05031e-06	6.5536e-07	5.69632e-07	8.90129e-07	9.04669e-07		8.65198e-07	4.2485e-07	6.32648e-07	1.40223e-06	1.04645e-06	1.01585e-06	6.5646e-07	6.9994e-07	9.95141e-07	4.0142e-07	7.92003e-07	3.93763e-07
TAG56:7(18:2)	C59H100O6	RPPOS	922.786	9.56077e-07	2.41688e-06	2.97479e-06	1.95811e-06	2.65847e-06	7.18165e-07	9.83279e-07	1.32138e-06	9.846e-07	1.37707e-06	9.50273e-07	1.31859e-06	2.14859e-06	3.09933e-06		2.29423e-06	1.57388e-06	1.9743e-06	2.61593e-06	2.35819e-06	2.33371e-06	1.06151e-06	6.85941e-07	2.24989e-06	1.021e-06	1.37123e-06	7.96476e-07
TAG56:7(18:3)	C59H100O6	RPPOS	922.786	1.54206e-07	2.40725e-07	3.68776e-07	3.26352e-07	1.47065e-07	6.6147e-08	1.01084e-07	1.67375e-07	1.19864e-07	1.2837e-07	1.85685e-07	1.37134e-07	3.52982e-07	3.01557e-07		2.9164e-07	1.54491e-07	3.3814e-07	4.94906e-07	2.2108e-07	1.92188e-07	2.93312e-07	1.53987e-07	4.21854e-07	1.13445e-07	1.65493e-07	8.94915e-08
TAG56:6(22:5)	C59H102O6	RPPOS	924.801	9.97199e-07	3.53385e-06	2.7904e-06	2.71571e-06	6.85545e-06	1.0867e-06	9.28142e-07	4.32533e-06	2.07194e-06	2.96419e-06	2.54498e-06	3.05914e-06	3.00802e-06	4.42283e-06		5.38561e-06	2.99326e-06	3.76317e-06	4.51307e-06	3.21303e-06	4.72234e-06	3.12866e-06	2.18381e-06	6.1331e-06	2.23399e-06	1.95046e-06	1.08285e-06
TAG56:6(22:4)	C59H102O6	RPPOS	924.801	3.28973e-07	1.12659e-06	8.35892e-07	7.45947e-07	1.91183e-06	2.92936e-07	1.56222e-07	9.24969e-07	4.70896e-07	8.63584e-07	5.67979e-07	8.64997e-07	7.21311e-07	1.20623e-06		1.28321e-06	7.62799e-07	9.92603e-07	1.16656e-06	7.36934e-07	1.025e-06	3.21247e-07	2.65977e-07	1.36291e-06	5.32318e-07	5.67405e-07	2.77424e-07
TAG56:6(20:1)	C59H102O6	RPPOS	924.801	8.22435e-08	1.44435e-07	1.72095e-07	1.16554e-07	6.7876e-08	6.6147e-08	7.35165e-08	1.32138e-07	8.56175e-08	8.16905e-08	1.41995e-07	8.439e-08	1.99512e-07	1.34025e-07		1.26378e-07	2.8967e-08	1.09077e-07	1.64969e-07	1.32648e-07	1.0067e-07	6.9836e-08	0	7.57175e-08	3.4906e-08	7.09255e-08	3.57965e-08
TAG56:6(20:2)	C59H102O6	RPPOS	924.801	2.36449e-07	2.50354e-07	2.95021e-07	2.91385e-07	2.26252e-07	1.32293e-07	1.47033e-07	1.67375e-07	1.9692e-07	1.86721e-07	1.41995e-07	3.27011e-07	9.20825e-08	2.6805e-07		2.43032e-07	1.15868e-07	1.19985e-07	3.18154e-07	2.35819e-07	3.29465e-07	6.9836e-08	2.23981e-07	2.81235e-07	1.13445e-07	1.18209e-07	1.52136e-07
TAG56:6(20:3)	C59H102O6	RPPOS	924.801	1.00748e-06	2.18578e-06	2.21265e-06	1.57348e-06	2.5114e-06	4.72477e-07	6.89214e-07	1.23329e-06	1.02741e-06	1.05031e-06	1.40903e-06	1.51902e-06	1.33519e-06	1.94336e-06		1.82761e-06	1.1104e-06	1.23257e-06	1.53185e-06	1.16436e-06	1.18059e-06	9.0787e-07	8.1193e-07	2.04437e-06	8.11567e-07	9.92959e-07	4.2956e-07
TAG56:6(20:4)	C59H102O6	RPPOS	924.801	2.58038e-06	5.31521e-06	8.05161e-06	4.93024e-06	6.10881e-06	1.56862e-06	2.38009e-06	4.02582e-06	3.49319e-06	3.40766e-06	4.25985e-06	4.23005e-06	6.09278e-06	6.08139e-06		6.63966e-06	4.27747e-06	5.74837e-06	8.64907e-06	5.29119e-06	5.82971e-06	3.3242e-06	3.23372e-06	9.05363e-06	3.35971e-06	5.55584e-06	2.90848e-06
TAG56:6(18:2)	C59H102O6	RPPOS	924.801	6.99068e-07	1.81988e-06	1.88076e-06	1.52686e-06	2.11546e-06	4.25229e-07	4.41097e-07	1.26853e-06	9.50354e-07	1.33039e-06	1.09227e-06	1.49792e-06	1.38124e-06	1.84285e-06		1.99287e-06	1.06212e-06	1.55981e-06	2.16816e-06	1.41491e-06	1.94934e-06	7.82166e-07	5.45953e-07	2.1309e-06	9.33738e-07	1.09935e-06	3.49018e-07
TAG56:6(18:3)	C59H102O6	RPPOS	924.801	6.16825e-08	2.69612e-07	3.44191e-07	3.38007e-07	7.91885e-08	1.03945e-07	1.56222e-07	9.69015e-08	9.4179e-08	1.75051e-07	1.2015e-07	1.37134e-07	1.5347e-07	4.35581e-07		1.36098e-07	6.759e-08	2.61785e-07	2.82804e-07	1.1791e-07	1.28126e-07	1.67607e-07	2.09981e-07	3.24503e-07	1.04718e-07	4.72835e-08	7.15935e-08
TAG56:5(22:4)	C59H104O6	RPPOS	926.817	4.42058e-07	1.03993e-06	1.1555e-06	9.79056e-07	2.08152e-06	2.26789e-07	3.49202e-07	1.06592e-06	7.3631e-07	1.09699e-06	9.61196e-07	1.2342e-06	8.28741e-07	1.37376e-06		1.66235e-06	9.94535e-07	1.2762e-06	1.47293e-06	8.25367e-07	1.61072e-06	1.28499e-06	1.02191e-06	1.94702e-06	9.16285e-07	1.00478e-06	4.20611e-07
TAG56:5(20:1)	C59H104O6	RPPOS	926.817	2.05608e-07	1.03993e-06	1.70866e-06	1.02568e-06	2.71503e-07	1.8899e-07	2.20549e-07	3.78796e-07	2.91099e-07	4.08452e-07	5.24289e-07	8.22802e-07	8.28741e-07	9.04669e-07		4.47181e-07	2.70359e-07	5.01756e-07	9.78029e-07	2.35819e-07	3.47769e-07	2.51411e-07	1.67985e-07	7.46356e-07	3.7524e-07	3.66449e-07	2.32678e-07
TAG56:5(20:2)	C59H104O6	RPPOS	926.817	3.70095e-07	4.33305e-07	8.48184e-07	5.5946e-07	6.56131e-07	1.79541e-07	2.38928e-07	2.81895e-07	3.76717e-07	5.83503e-07	6.77207e-07	9.28289e-07	6.44576e-07	4.85841e-07		6.51328e-07	3.28293e-07	4.69032e-07	6.00958e-07	3.83205e-07	6.0402e-07	3.35214e-07	1.67985e-07	8.54524e-07	1.83257e-07	3.7827e-07	1.78983e-07
TAG56:5(20:3)	C59H104O6	RPPOS	926.817	7.19629e-07	1.55027e-06	1.77012e-06	1.09561e-06	2.31909e-06	7.74863e-07	5.23803e-07	1.03068e-06	1.33563e-06	1.33039e-06	1.52918e-06	2.47895e-06	1.47332e-06	1.30675e-06		1.75956e-06	1.07178e-06	1.33074e-06	2.03854e-06	1.16436e-06	1.52835e-06	7.68198e-07	6.29946e-07	2.43377e-06	1.03846e-06	1.11117e-06	3.2217e-07
TAG56:5(18:1)	C59H104O6	RPPOS	926.817	1.15141e-06	2.07987e-06	3.01167e-06	1.8299e-06	3.25803e-06	6.61468e-07	7.90299e-07	1.90279e-06	2.05482e-06	2.1823e-06	3.2768e-06	4.24059e-06	2.56296e-06	2.16116e-06		3.08166e-06	2.49117e-06	2.43242e-06	3.66466e-06	1.45913e-06	3.35872e-06	1.31292e-06	6.01948e-07	5.32185e-06	1.49224e-06	1.87953e-06	6.17492e-07
TAG56:5(18:2)	C59H104O6	RPPOS	926.817	3.70095e-07	1.61767e-06	2.6306e-06	2.2495e-06	1.33489e-06	3.02385e-07	5.05423e-07	7.31165e-07	8.73298e-07	1.23703e-06	1.37626e-06	1.79329e-06	1.53471e-06	1.23973e-06		1.37071e-06	6.08308e-07	9.27157e-07	2.03854e-06	5.89548e-07	8.96878e-07	3.35214e-07	1.95983e-07	1.64415e-06	2.79248e-07	7.32898e-07	2.32678e-07
TAG56:5(18:3)	C59H104O6	RPPOS	926.817	2.15888e-07	1.9258e-07	1.4751e-07	1.04899e-07	1.58377e-07	3.7798e-08	1.9298e-07	2.02613e-07	9.4179e-08	8.16905e-08	1.52917e-07	2.21524e-07	2.45553e-07	3.68569e-07		1.74984e-07	6.759e-08	2.50878e-07	3.65287e-07	1.32648e-07	2.19644e-07	1.81574e-07	1.53987e-07	1.94702e-07	1.91983e-07	1.41852e-07	7.15935e-08
TAG56:4(22:1)	C59H106O6	RPPOS	928.833	1.23365e-07	1.63693e-07	1.72095e-07	1.86487e-07	1.01814e-07	1.41743e-07	1.10274e-07	9.69015e-08	4.28085e-08	3.15091e-07	1.52917e-07	1.16036e-07	1.99512e-07	4.52334e-07		1.65263e-07	1.15868e-07	8.7262e-08	2.94587e-07	2.65296e-07	1.64733e-07	3.0728e-07	2.79975e-07	1.40618e-07	1.13445e-07	2.36419e-07	1.25288e-07
TAG56:4(20:0)	C59H106O6	RPPOS	928.833	8.22435e-08	1.73323e-07	1.35218e-07	2.5642e-07	9.0501e-08	1.13395e-07	1.65412e-07	7.9283e-08	5.99325e-08	1.86721e-07	1.74763e-07	2.32073e-07	1.0743e-07	2.84803e-07		1.94426e-07	1.44835e-07	1.19985e-07	4.00638e-07	2.06341e-07	1.28126e-07	1.25705e-07	8.3993e-08	1.83885e-07	1.13445e-07	1.53672e-07	8.05425e-08
TAG56:4(20:1)	C59H106O6	RPPOS	928.833	6.47666e-07	1.87766e-06	3.07313e-06	1.77162e-06	1.00682e-06	5.10275e-07	5.69751e-07	5.46172e-07	1.08734e-06	1.12033e-06	2.3593e-06	2.9642e-06	1.58075e-06	1.79259e-06		1.5068e-06	7.8211e-07	1.42891e-06	2.66307e-06	6.33764e-07	1.07992e-06	5.86624e-07	4.05966e-07	2.28234e-06	6.71942e-07	8.51108e-07	4.38509e-07
TAG56:4(20:2)	C59H106O6	RPPOS	928.833	4.21497e-07	3.75532e-07	5.77748e-07	3.03041e-07	8.25821e-07	9.44955e-08	3.30823e-07	4.14033e-07	5.99322e-07	5.95173e-07	9.3935e-07	1.35024e-06	3.83676e-07	7.70645e-07		6.41607e-07	2.80015e-07	3.05417e-07	7.18793e-07	3.83205e-07	3.56921e-07	3.0728e-07	1.39988e-07	8.43707e-07	2.18163e-07	2.71882e-07	1.16339e-07
TAG56:4(18:1)	C59H106O6	RPPOS	928.833	1.25421e-06	2.07987e-06	4.17946e-06	2.34274e-06	2.07021e-06	6.2367e-07	7.99488e-07	1.33019e-06	1.71235e-06	2.50906e-06	3.45157e-06	4.1984e-06	2.37879e-06	2.61349e-06		2.29423e-06	1.6125e-06	2.12701e-06	3.20511e-06	7.95889e-07	1.98595e-06	4.19017e-07	3.91966e-07	4.44569e-06	1.12572e-06	1.58401e-06	5.19051e-07
TAG56:4(18:2)	C59H106O6	RPPOS	928.833	9.45797e-07	1.48287e-06	2.61831e-06	2.20288e-06	1.04076e-06	5.57523e-07	6.61646e-07	9.0735e-07	1.15584e-06	1.05031e-06	1.94424e-06	2.45786e-06	1.39658e-06	1.49103e-06		1.49708e-06	7.91765e-07	1.14531e-06	2.16816e-06	8.69583e-07	1.17143e-06	5.30755e-07	2.3798e-07	2.29315e-06	6.98121e-07	8.62929e-07	4.2956e-07
TAG56:3(20:0)	C59H108O6	RPPOS	930.848	1.64486e-07	4.8145e-07	5.16286e-07	4.66217e-07	2.26252e-07	2.55137e-07	3.12444e-07	1.93803e-07	3.9384e-07	1.75051e-07	4.36907e-07	6.96217e-07	3.06941e-07	5.8636e-07		4.47181e-07	2.99326e-07	4.36309e-07	8.4841e-07	2.94773e-07	3.11162e-07	2.23476e-07	1.25989e-07	6.49005e-07	1.83257e-07	2.24598e-07	3.04271e-07
TAG56:3(20:1)	C59H108O6	RPPOS	930.848	6.06544e-07	1.72359e-06	2.32329e-06	1.59679e-06	1.1652e-06	5.38624e-07	4.41097e-07	9.95442e-07	1.05309e-06	1.54045e-06	2.75252e-06	3.8081e-06	2.10255e-06	1.90986e-06		2.19702e-06	9.65568e-07	2.29062e-06	2.95765e-06	1.26753e-06	1.78461e-06	6.28526e-07	5.73951e-07	4.81346e-06	1.76276e-06	9.57496e-07	3.57967e-07
TAG56:3(18:1)	C59H108O6	RPPOS	930.848	1.02804e-06	2.64798e-06	3.18377e-06	2.41267e-06	1.95708e-06	8.69358e-07	1.01085e-06	1.8147e-06	1.70379e-06	2.00725e-06	4.69675e-06	6.08662e-06	2.3481e-06	2.27843e-06		3.6941e-06	1.54491e-06	3.14143e-06	4.67804e-06	1.22331e-06	2.30626e-06	1.01961e-06	5.87949e-07	6.3278e-06	1.72785e-06	1.93863e-06	6.62238e-07
TAG56:3(18:2)	C59H108O6	RPPOS	930.848	1.95328e-07	8.47352e-07	9.2194e-07	1.02568e-06	3.95942e-07	2.0789e-07	1.65412e-07	5.28553e-07	4.53772e-07	4.43462e-07	5.02443e-07	1.30804e-06	7.98047e-07	6.03113e-07		8.26312e-07	6.27619e-07	7.41725e-07	1.72039e-06	5.74809e-07	5.94868e-07	3.35214e-07	3.49969e-07	1.43863e-06	6.71942e-07	3.66449e-07	2.59526e-07
TAG56:2(22:1)	C59H110O6	RPPOS	932.864	1.95328e-07	2.21467e-07	3.68776e-07	4.19595e-07	1.58377e-07	1.8899e-07	1.56222e-07	3.52369e-07	1.88359e-07	1.2837e-07	3.05835e-07	6.54022e-07	6.59924e-07	3.1831e-07		4.86066e-07	2.31736e-07	2.94509e-07	4.47772e-07	2.35819e-07	2.37947e-07	1.95541e-07	1.53987e-07	7.24723e-07	1.57078e-07	3.19166e-07	1.34238e-07
TAG56:2(20:1)	C59H110O6	RPPOS	932.864	3.49534e-07	1.46361e-06	1.18008e-06	9.32434e-07	2.48878e-07	3.59083e-07	4.04339e-07	3.69987e-07	3.68155e-07	4.20122e-07	7.3182e-07	9.1774e-07	9.51518e-07	5.19347e-07		1.09851e-06	6.56587e-07	7.09002e-07	1.86179e-06	6.04287e-07	5.67413e-07	4.05051e-07	2.65977e-07	4.0022e-06	2.08564e-06	6.3833e-07	1.34238e-07
TAG56:2(18:1)	C59H110O6	RPPOS	932.864	3.90656e-07	1.194e-06	1.32759e-06	9.55745e-07	8.25821e-07	4.91376e-07	4.04339e-07	7.75212e-07	7.10625e-07	7.93564e-07	1.3981e-06	2.04646e-06	1.08964e-06	1.49103e-06		2.44977e-06	8.30388e-07	2.60695e-06	2.91052e-06	8.69583e-07	1.30871e-06	6.00591e-07	6.15947e-07	3.64525e-06	1.31771e-06	1.15845e-06	5.72747e-07
TAG58:9(22:6)	C61H100O6	RPPOS	946.786	9.35517e-07	3.89975e-06	2.77811e-06	2.30777e-06	3.1336e-06	9.63853e-07	6.98404e-07	1.85875e-06	2.20037e-06	3.44267e-06	2.15177e-06	1.91987e-06	1.87234e-06	2.57998e-06		2.20674e-06	1.46766e-06	1.98521e-06	3.80606e-06	8.25367e-07	1.93103e-06	6.28526e-07	5.73951e-07	2.17417e-06	6.80669e-07	1.14663e-06	5.81695e-07
TAG58:9(22:5)	C61H100O6	RPPOS	946.786	2.98132e-07	7.41433e-07	5.03994e-07	3.49663e-07	9.5026e-07	1.98441e-07	1.56222e-07	4.31652e-07	2.14043e-07	3.15091e-07	1.52917e-07	2.5317e-07	3.22288e-07	5.19347e-07		5.24951e-07	2.31736e-07	4.47217e-07	7.07008e-07	5.15855e-07	4.75895e-07	2.79344e-07	5.03957e-07	3.3532e-07	2.44342e-07	1.89135e-07	2.41628e-07
TAG58:9(20:5)	C61H100O6	RPPOS	946.786	1.74767e-07	2.69612e-07	2.21266e-07	2.68075e-07	2.71503e-07	1.51193e-07	1.9298e-07	8.8092e-08	1.54112e-07	2.21732e-07	9.8304e-08	2.42621e-07	3.52982e-07	2.34543e-07		1.26378e-07	1.25524e-07	1.63615e-07	2.3567e-07	1.32648e-07	1.92188e-07	1.67607e-07	1.25989e-07	1.18985e-07	1.22171e-07	1.3003e-07	4.4746e-08
TAG57:2(20:6)	C60H112O6	RPPOS	946.88	4.11215e-08	7.70325e-08	4.917e-08	4.66215e-08	1.47065e-07	1.88995e-08	3.6758e-08	2.64275e-08	5.13705e-08	8.16905e-08	7.6459e-08	7.38415e-08	1.5347e-08	1.17272e-07		4.86065e-08	4.82785e-08	3.2723e-08	4.71335e-08	2.94775e-08	1.0067e-07	6.9836e-08	1.53987e-07	1.83885e-07	7.85385e-08	3.54625e-08	1.78985e-08
TAG58:8(22:6)	C61H102O6	RPPOS	948.801	1.11028e-06	4.17899e-06	2.59372e-06	2.83227e-06	4.73999e-06	1.15284e-06	8.08678e-07	2.14064e-06	2.85106e-06	4.69136e-06	2.86174e-06	3.57602e-06	2.99268e-06	3.93699e-06		3.39274e-06	2.24012e-06	2.93418e-06	6.09206e-06	1.41491e-06	2.85537e-06	1.20118e-06	1.30189e-06	4.68366e-06	1.8413e-06	1.61947e-06	1.0918e-06
TAG58:8(22:5)	C61H102O6	RPPOS	948.801	7.5047e-07	2.28207e-06	1.74554e-06	1.08395e-06	2.27384e-06	4.25229e-07	5.60561e-07	1.69137e-06	7.70557e-07	1.50544e-06	9.17506e-07	9.1774e-07	9.97559e-07	1.54129e-06		1.60402e-06	9.84879e-07	1.38528e-06	1.44937e-06	1.07592e-06	1.80291e-06	8.101e-07	1.02191e-06	1.56843e-06	8.72652e-07	7.32898e-07	6.08544e-07
TAG57:1(20:0)	C60H114O6	RPPOS	948.895	3.0841e-08	5.7774e-08	6.14625e-08	1.98142e-07	1.35751e-07	9.44955e-08	2.75685e-08	8.8095e-09	2.5685e-08	3.501e-08	1.0923e-08	6.32925e-08	7.6735e-08	6.70125e-08		4.86065e-08	7.72455e-08	4.36305e-08	1.41402e-07	1.1791e-07	6.4063e-08	1.39675e-08	4.1996e-08	1.40618e-07	3.4906e-08	5.91045e-08	4.4746e-08
TAG58:8(20:4)	C61H102O6	RPPOS	948.801	5.96263e-07	7.89578e-07	1.03257e-06	5.47804e-07	1.30095e-06	3.96881e-07	7.25972e-07	5.37363e-07	2.99661e-07	4.43462e-07	2.94913e-07	4.11401e-07	8.44088e-07	1.25648e-06		9.81853e-07	6.66241e-07	8.50803e-07	1.06051e-06	1.26753e-06	9.51789e-07	5.72658e-07	7.41936e-07	8.54524e-07	5.7595e-07	8.03824e-07	5.81695e-07
TAG58:4(22:1)	C61H110O6	RPPOS	956.864	1.95328e-07	2.11838e-07	2.33558e-07	1.74831e-07	9.0501e-08	9.4495e-09	2.66497e-07	1.32138e-07	1.45549e-07	1.86721e-07	1.74763e-07	3.90303e-07	1.84165e-07	1.34025e-07		1.84705e-07	1.3518e-07	2.50878e-07	2.7102e-07	5.89545e-08	1.09822e-07	4.19015e-08	1.1199e-07	2.27152e-07	9.59915e-08	3.54625e-08	6.26445e-08
TAG58:4(18:1)	C61H110O6	RPPOS	956.864	1.02804e-07	1.54064e-07	2.21266e-07	2.09798e-07	2.03627e-07	7.55965e-08	8.27055e-08	1.32138e-07	1.71234e-07	5.835e-08	3.05835e-07	5.59083e-07	3.06941e-07	2.17791e-07		3.98575e-07	1.83458e-07	8.7262e-08	5.89174e-07	8.8432e-08	1.28126e-07	1.39675e-08	4.61961e-07	4.97571e-07	1.91983e-07	2.12777e-07	1.78985e-08
TAG58:4(18:2)	C61H110O6	RPPOS	956.864	1.64486e-07	3.65902e-07	6.88381e-07	3.84629e-07	2.60191e-07	1.22844e-07	1.56222e-07	1.32138e-07	1.28426e-07	1.0503e-07	1.96608e-07	4.95791e-07	4.91105e-07	3.01557e-07		2.13869e-07	2.22081e-07	2.3997e-07	3.18154e-07	2.80035e-07	1.09822e-07	1.95541e-07	1.25989e-07	4.97571e-07	1.91983e-07	9.4568e-08	8.94915e-08
TAG58:3(18:1)	C61H112O6	RPPOS	958.88	1.23365e-07	4.52563e-07	4.67116e-07	4.66217e-07	1.69689e-07	1.32293e-07	1.74601e-07	1.40948e-07	3.25346e-07	2.80081e-07	6.1167e-07	1.21311e-06	5.37148e-07	4.52334e-07		4.66623e-07	2.41392e-07	6.43556e-07	6.48091e-07	2.94773e-07	2.74555e-07	1.39672e-07	1.95983e-07	9.95141e-07	5.32318e-07	2.6006e-07	6.26445e-08
TAG58:3(22:1)	C61H112O6	RPPOS	958.88	3.80375e-07	3.27386e-07	4.79409e-07	3.96285e-07	2.71503e-07	1.13395e-07	1.65412e-07	2.73086e-07	3.25346e-07	2.80081e-07	3.93216e-07	5.16888e-07	4.91105e-07	6.19866e-07		4.66623e-07	2.41392e-07	4.25402e-07	5.77391e-07	2.50558e-07	2.65403e-07	6.98362e-07	3.07974e-07	7.89624e-07	2.70522e-07	4.37375e-07	1.87933e-07
CE-14:0	C41H72O2	RPPOS	614.587	5.42827e-06	7.21423e-06	5.40497e-06	7.00258e-06	5.97616e-06	5.66659e-06	4.77671e-06	9.34248e-06	6.70489e-06	8.98165e-06	6.5872e-06	8.34044e-06	5.11099e-06	1.38053e-05		9.90415e-06	5.61212e-06	1.19155e-05	5.4849e-06	8.83406e-06	9.72991e-06	6.91644e-06	8.23471e-06	8.02097e-06	7.85918e-06	7.73377e-06	1.25231e-05
CE-15:0	C42H74O2	RPPOS	628.603	4.7989e-06	3.66529e-06	3.75711e-06	3.44742e-06	2.64923e-06	4.42906e-06	4.64933e-06	2.82846e-06	3.87753e-06	3.67431e-06	3.1247e-06	3.36544e-06	3.23109e-06	9.07849e-06		7.36191e-06	5.55177e-06	5.65987e-06	6.16205e-06	5.86463e-06	7.64026e-06	6.5196e-06	3.61379e-06	8.53394e-06	7.23461e-06	7.57594e-06	6.34286e-06
CE-16:2	C43H72O2	RPPOS	638.587	3.30416e-06	2.55989e-06	3.62528e-06	2.74717e-06	1.29381e-06	3.64746e-06	2.80234e-06	2.65704e-06	2.50424e-06	3.12997e-06	1.26677e-06	2.26801e-06	2.81986e-06	3.82647e-06		3.49558e-06	2.29312e-06	3.33634e-06	2.97945e-06	2.82096e-06	4.04869e-06	2.49446e-06	2.72516e-06	2.28504e-06	2.75852e-06	3.78797e-06	3.30696e-06
CE-16:1	C43H74O2	RPPOS	640.603	0.000177166	0.000244295	0.000179155	0.000209916	0.000203189	0.000211357	0.000139989	0.000265532	0.000373374	0.000382945	0.000276156	0.000326228	0.000182703	0.000335604		0.000174673	0.000143863	0.000161455	0.000170709	0.000157603	0.000210728	0.000101082	7.26906e-05	0.000160886	0.000135584	0.000214652	0.000113087
CE-16:0	C43H76O2	RPPOS	642.618	0.000148766	0.000142539	0.000123391	0.000115004	9.19836e-05	0.000120952	0.000123876	0.000121195	0.000125777	0.00015888	9.08695e-05	0.000127814	0.000116319	0.0001965		0.000173508	0.000142294	0.000135003	0.000143488	0.000131546	0.000155091	0.000129485	9.76909e-05	0.000197446	0.000166136	0.000185453	0.00013255
CE-18:3	C45H74O2	RPPOS	664.603	0.000143102	0.000102337	0.000138024	0.000146893	4.85486e-05	0.000103106	0.000112093	0.000100196	0.000102835	6.64778e-05	6.13961e-05	6.12364e-05	0.000120666	0.000128674		0.000147132	7.38024e-05	0.000102712	0.000109495	0.000203926	0.000119567	0.000116729	0.000127194	7.54064e-05	7.72386e-05	0.000152387	0.000132441
CE-18:2	C45H76O2	RPPOS	666.618	0.00266213	0.00216822	0.00265579	0.00204371	0.00114773	0.00224773	0.0024481	0.00202267	0.00243472	0.00151205	0.00250262	0.00269704	0.00160003	0.00250585		0.0038606	0.00218717	0.00264567	0.002992	0.00362996	0.00324266	0.00179077	0.00116958	0.00255981	0.00266614	0.00416728	0.00283782
CE-18:1	C45H78O2	RPPOS	668.634	0.000526778	0.000631827	0.000603313	0.000481778	0.000544878	0.000643776	0.000527603	0.000552235	0.000642135	0.000883077	0.000697145	0.000854191	0.00044072	0.000681637		0.000800513	0.000630549	0.000680137	0.000846774	0.000700934	0.000715442	0.00038562	0.000302729	0.000721638	0.000652364	0.000850873	0.000547709
CE-18:0	C45H80O2	RPPOS	670.65	2.09264e-05	2.49007e-05	2.27404e-05	1.85299e-05	2.19331e-05	2.44249e-05	2.12086e-05	2.27991e-05	2.42345e-05	3.38853e-05	2.09439e-05	2.70699e-05	2.06202e-05	2.64101e-05		3.21488e-05	2.57675e-05	2.59162e-05	4.3202e-05	2.69476e-05	2.61206e-05	1.53069e-05	1.29741e-05	3.8939e-05	4.03889e-05	3.04616e-05	1.82154e-05
CE-20:5	C47H74O2	RPPOS	688.603	3.4615e-05	4.97433e-05	3.6121e-05	4.33083e-05	2.45824e-05	4.3053e-05	3.84047e-05	4.11412e-05	8.53056e-05	5.36858e-05	6.42674e-05	5.59687e-05	3.57769e-05	5.27452e-05		7.89684e-05	3.67503e-05	4.11681e-05	6.08756e-05	6.1393e-05	8.45653e-05	2.06926e-05	1.57585e-05	5.63333e-05	5.51704e-05	7.72588e-05	4.34242e-05
CE-20:4	C47H76O2	RPPOS	690.618	0.00290915	0.00303054	0.00415917	0.00311334	0.0026425	0.0051138	0.00350509	0.00442801	0.00305982	0.00258259	0.00310983	0.002475	0.0034865	0.00469801		0.00611067	0.00341805	0.00419553	0.00463228	0.00564254	0.00505583	0.0033732	0.00285594	0.00422075	0.0048336	0.00683686	0.00456356
CE-20:3	C47H78O2	RPPOS	692.634	0.000172918	0.000171338	0.000189635	0.000156373	0.000146015	0.000288475	0.00018419	0.000269561	0.000252282	0.000180586	0.000211973	0.000214291	0.000213604	0.000265152		0.000373762	0.000200166	0.000231637	0.000275532	0.000275637	0.000327225	0.000169906	0.000129445	0.000286283	0.000309943	0.000374536	0.000226933
CE-20:2	C47H80O2	RPPOS	694.65	4.09087e-06	5.58521e-06	4.28443e-06	3.17809e-06	5.17523e-06	6.77385e-06	5.03147e-06	1.22567e-05	5.41238e-06	9.45795e-06	7.0939e-06	7.68199e-06	4.34728e-06	7.72797e-06		9.48044e-06	4.64659e-06	6.31522e-06	6.50062e-06	6.60698e-06	8.88099e-06	4.19522e-06	2.60667e-06	7.0883e-06	8.06737e-06	1.04958e-05	5.25861e-06
CE-20:1	C47H82O2	RPPOS	696.665	2.6748e-06	3.60711e-06	2.37291e-06	1.66985e-06	8.00928e-07	2.54019e-06	1.91068e-06	1.71422e-06	1.09055e-05	3.74236e-06	3.1247e-06	4.17022e-06	2.64361e-06	3.30127e-06		1.85372e-06	1.87071e-06	2.26395e-06	2.50545e-06	1.0393e-06	1.89374e-06	7.9369e-07	8.88638e-07	2.93791e-06	1.71757e-06	2.84098e-06	8.13187e-07
CE-22:6	C49H76O2	RPPOS	714.618	0.000527171	0.00046555	0.000672655	0.000429043	0.000393626	0.000695451	0.000489899	0.000599462	0.000499878	0.000467182	0.000430364	0.000436117	0.000421627	0.00061186		0.000798798	0.000523737	0.00064142	0.000798337	0.000802724	0.000717205	0.000417481	0.000329507	0.000528046	0.000605094	0.00085791	0.00061949
CE-22:5	C49H78O2	RPPOS	716.634	4.51569e-05	3.75838e-05	6.33436e-05	3.97531e-05	4.12786e-05	5.54935e-05	4.63022e-05	6.21404e-05	4.40261e-05	4.27309e-05	3.58073e-05	4.2946e-05	3.8773e-05	6.30992e-05		8.53769e-05	5.07504e-05	7.04802e-05	6.08756e-05	8.20305e-05	7.79046e-05	4.76781e-05	3.22872e-05	4.57475e-05	5.07984e-05	7.78902e-05	5.51341e-05
CE-22:4	C49H80O2	RPPOS	718.65	4.09087e-06	4.53798e-06	4.81174e-06	2.80103e-06	4.06625e-06	3.58233e-06	2.80234e-06	4.88552e-06	5.17004e-06	4.21865e-06	4.13811e-06	4.24338e-06	2.93735e-06	5.85225e-06		7.46783e-06	4.10348e-06	4.05127e-06	5.75576e-06	6.60698e-06	7.37906e-06	4.30861e-06	3.96925e-06	3.40425e-06	4.68428e-06	8.99643e-06	5.47546e-06
CE-22:3	C49H82O2	RPPOS	720.665	4.72022e-07	6.39972e-07	9.88714e-07	1.77758e-06	3.0805e-07	6.51332e-07	5.09516e-07	1.11424e-06	2.74658e-06	1.22477e-06	5.06707e-07	1.24375e-06	3.52481e-07	3.00115e-07		8.47415e-07	2.41381e-07	1.54902e-06	1.28658e-06	9.65065e-07	7.18315e-07	2.83462e-07	2.3697e-07	9.32671e-07	4.16381e-07	4.49822e-06	8.674e-07
LPE16:1	C21H42NO7P	NPNEG	450.263	9.82545e-08	1.28173e-07	8.22705e-08	8.12705e-08	1.13133e-07	7.8949e-08	5.46525e-08	1.79064e-07	2.35323e-07	1.89452e-07	1.52312e-07	1.16287e-07	1.45723e-07	1.70604e-07		1.41185e-07	5.8384e-08	5.21185e-08	6.6882e-08	1.01166e-07	8.19935e-08	1.32057e-07	5.16265e-08	9.49725e-08	8.49155e-08	1.8133e-07	9.2216e-08
LPE16:0	C21H44NO7P	NPNEG	452.278	2.71909e-06	3.46339e-06	2.62397e-06	3.02967e-06	3.55077e-06	2.60084e-06	1.93063e-06	4.50452e-06	4.00776e-06	4.54948e-06	3.8655e-06	4.10579e-06	3.12244e-06	3.94831e-06		3.36922e-06	2.12644e-06	2.49782e-06	2.08907e-06	3.10735e-06	3.13513e-06	3.25115e-06	2.95008e-06	3.41686e-06	3.11668e-06	3.91728e-06	2.24498e-06
LPE18:2	C23H44NO7P	NPNEG	476.278	2.13114e-06	1.98538e-06	2.52735e-06	2.2517e-06	1.02627e-06	9.70996e-07	1.37989e-06	1.67185e-06	2.00557e-06	1.50773e-06	2.25098e-06	2.87131e-06	2.14822e-06	2.24808e-06		3.26026e-06	1.37544e-06	1.59738e-06	1.66263e-06	2.45709e-06	1.76979e-06	2.48057e-06	1.56198e-06	1.73265e-06	1.48059e-06	3.77283e-06	2.58887e-06
LPE18:1	C23H46NO7P	NPNEG	478.294	1.00368e-06	1.41341e-06	1.03807e-06	1.05589e-06	7.99929e-07	7.07356e-07	6.28602e-07	1.4014e-06	1.1864e-06	1.26952e-06	1.34922e-06	1.62826e-06	9.8387e-07	1.25948e-06		1.80437e-06	8.64137e-07	1.12494e-06	9.14919e-07	1.11312e-06	1.00936e-06	1.53219e-06	9.62228e-07	9.91171e-07	8.37719e-07	1.55574e-06	1.11324e-06
LPE18:0	C23H48NO7P	NPNEG	480.31	1.62592e-06	2.12297e-06	1.73525e-06	1.79301e-06	1.31553e-06	1.72543e-06	1.28595e-06	1.86101e-06	2.08002e-06	1.3453e-06	1.72858e-06	1.63137e-06	1.72999e-06	1.87575e-06		3.63778e-06	2.04946e-06	2.16846e-06	1.92398e-06	2.22693e-06	1.97816e-06	2.60876e-06	2.03336e-06	2.0921e-06	1.97103e-06	3.159e-06	1.9299e-06
PE32:2	C37H70NO8P	NPNEG	686.477	2.64905e-08	0	2.05075e-08	0	7.0895e-09	6.532e-09	2.61285e-08	7.3684e-08	4.2743e-08	1.61125e-08	1.57015e-08	3.3378e-08	4.4784e-08	1.03434e-07		4.2305e-08	6.62305e-08	1.97325e-08	3.63895e-08	5.158e-08	3.6336e-08	6.86115e-08	4.00335e-08	0	7.539e-09	4.97455e-08	3.78315e-08
PE32:1	C37H72NO8P	NPNEG	688.492	6.6226e-08	5.5172e-08	8.88665e-08	5.7052e-08	2.8357e-08	5.22555e-08	1.3064e-08	8.28945e-08	9.9734e-08	5.63935e-08	7.06565e-08	1.08478e-07	1.41816e-07	1.37913e-07		6.3457e-08	2.9436e-08	4.60425e-08	6.55015e-08	4.42115e-08	3.6336e-08	6.86115e-08	1.60135e-08	7.26665e-08	2.2617e-08	1.24364e-07	1.51325e-08
PE32:0	C37H74NO8P	NPNEG	690.508	6.6226e-08	3.0651e-08	9.57025e-08	6.27575e-08	7.0893e-08	6.53195e-08	1.95965e-08	2.39473e-07	1.85221e-07	5.63935e-08	1.0991e-07	1.75234e-07	8.9568e-08	6.8956e-08		2.11524e-07	1.3982e-07	1.0524e-07	2.32894e-07	9.5791e-08	8.72065e-08	9.4341e-08	1.84154e-07	1.53407e-07	7.539e-08	3.23345e-07	1.28628e-07
PE34:2	C39H74NO8P	NPNEG	714.508	1.78846e-06	2.01733e-06	1.80502e-06	1.64918e-06	1.1273e-06	6.5976e-07	7.83917e-07	8.93464e-07	1.31097e-06	1.91767e-06	1.48394e-06	2.15324e-06	2.76239e-06	3.14694e-06		1.57257e-06	8.02198e-07	8.15679e-07	1.30289e-06	1.84247e-06	1.45359e-06	1.92996e-06	6.32568e-07	1.86534e-06	1.38732e-06	2.74887e-06	1.04423e-06
PE34:1	C39H76NO8P	NPNEG	716.524	5.89409e-07	5.51749e-07	5.94756e-07	3.76544e-07	3.04839e-07	3.0047e-07	2.28624e-07	6.90787e-07	7.40918e-07	7.73439e-07	9.18572e-07	1.19334e-06	8.80826e-07	1.24996e-06		1.00132e-06	7.80122e-07	6.5124e-07	1.15002e-06	5.6001e-07	7.63093e-07	7.54772e-07	6.40574e-07	8.3974e-07	5.72963e-07	1.18151e-06	5.59909e-07
PE34:0	C39H78NO8P	NPNEG	718.539	1.25829e-07	1.71646e-07	1.1621e-07	1.14104e-07	6.38035e-08	1.17576e-07	4.57245e-08	1.10526e-07	1.70973e-07	1.36956e-07	1.72716e-07	2.41989e-07	8.9568e-08	2.06869e-07		1.55118e-07	1.10384e-07	7.2353e-08	2.76561e-07	4.42115e-08	1.23542e-07	1.37223e-07	2.00167e-07	1.69554e-07	1.35702e-07	3.97963e-07	1.51327e-07
PE36:4	C41H74NO8P	NPNEG	738.508	1.87462e-06	3.21379e-06	2.0992e-06	2.37984e-06	2.85088e-06	2.13007e-06	1.37857e-06	2.09115e-06	2.76481e-06	3.86031e-06	2.47356e-06	3.0383e-06	3.8684e-06	3.5609e-06		3.20223e-06	1.69292e-06	1.32235e-06	1.84171e-06	2.94831e-06	3.50414e-06	3.14001e-06	1.48144e-06	4.28893e-06	3.80881e-06	3.4333e-06	1.58923e-06
PE36:3	C41H76NO8P	NPNEG	740.524	9.20605e-07	9.99314e-07	9.91272e-07	8.61573e-07	6.23857e-07	4.5727e-07	6.00986e-07	6.35524e-07	1.12571e-06	1.31329e-06	1.21694e-06	1.51055e-06	1.03757e-06	1.31892e-06		1.12122e-06	5.81357e-07	4.8016e-07	7.13309e-07	8.10578e-07	1.02478e-06	1.0893e-06	5.36447e-07	1.22733e-06	1.13096e-06	1.49242e-06	5.3721e-07
PE36:2	C41H78NO8P	NPNEG	742.539	1.70892e-06	1.74128e-06	1.40836e-06	1.36377e-06	7.58588e-07	8.42656e-07	9.60317e-07	1.1514e-06	1.45348e-06	1.24074e-06	1.68036e-06	2.39527e-06	2.23969e-06	2.63805e-06		2.70123e-06	1.14078e-06	1.32879e-06	2.27846e-06	2.38056e-06	2.12239e-06	2.62495e-06	1.00888e-06	3.27894e-06	2.92584e-06	2.96035e-06	1.61946e-06
PE36:1	C41H80NO8P	NPNEG	744.555	3.04639e-07	4.53635e-07	3.75974e-07	3.19492e-07	2.62303e-07	1.95959e-07	2.61284e-07	4.88156e-07	4.0606e-07	2.73912e-07	2.90476e-07	5.17355e-07	4.4784e-07	4.82693e-07		6.27556e-07	4.93049e-07	2.95989e-07	8.07921e-07	5.37904e-07	4.57834e-07	7.28999e-07	3.20267e-07	7.75148e-07	8.59483e-07	7.71053e-07	4.46414e-07
PE38:7	C43H72NO8P	NPNEG	760.492	2.38413e-07	3.98463e-07	1.91405e-07	2.62439e-07	1.84321e-07	1.76363e-07	1.43706e-07	1.75e-07	1.78096e-07	3.38362e-07	1.96268e-07	2.75367e-07	3.28416e-07	4.22356e-07		2.60879e-07	1.61896e-07	2.89411e-07	1.67392e-07	4.0527e-07	2.83421e-07	1.97258e-07	2.6422e-07	3.47184e-07	2.9402e-07	2.61163e-07	2.79954e-07
PE38:6	C43H74NO8P	NPNEG	762.508	4.79736e-06	6.87134e-06	4.62349e-06	5.43524e-06	6.93122e-06	4.47031e-06	2.64622e-06	3.87881e-06	4.71849e-06	8.78069e-06	6.15872e-06	6.55419e-06	9.40677e-06	1.1104e-05		6.15253e-06	2.69407e-06	3.69164e-06	3.65504e-06	6.95341e-06	8.44438e-06	5.06226e-06	2.85114e-06	8.92867e-06	7.86954e-06	7.85119e-06	3.61803e-06
PE38:5	C43H76NO8P	NPNEG	764.524	2.63668e-06	4.28722e-06	2.73535e-06	2.59114e-06	3.16306e-06	2.24765e-06	2.14965e-06	2.4505e-06	3.35669e-06	5.29581e-06	3.95876e-06	4.10714e-06	4.17447e-06	4.28558e-06		4.51526e-06	2.92985e-06	2.05275e-06	2.985e-06	3.82594e-06	4.41326e-06	3.70623e-06	2.39472e-06	5.2105e-06	4.94045e-06	4.34159e-06	2.36134e-06
PE38:4	C43H78NO8P	NPNEG	766.539	4.85753e-06	7.52807e-06	5.88283e-06	4.73815e-06	5.22058e-06	4.99355e-06	3.69874e-06	3.82346e-06	5.85938e-06	4.739e-06	4.89366e-06	4.8417e-06	9.01069e-06	9.56762e-06		9.22368e-06	4.77842e-06	5.20614e-06	5.35957e-06	9.1159e-06	9.6019e-06	9.07321e-06	4.9185e-06	1.3078e-05	1.35798e-05	1.10637e-05	6.0567e-06
PE38:3	C43H80NO8P	NPNEG	768.555	7.94775e-07	1.13421e-06	8.47685e-07	5.36319e-07	6.87695e-07	6.40165e-07	4.11522e-07	6.90833e-07	9.76041e-07	4.83374e-07	9.50014e-07	1.0431e-06	8.50933e-07	1.46545e-06		1.33979e-06	5.96111e-07	6.05165e-07	8.87979e-07	1.38544e-06	1.36638e-06	1.05499e-06	6.48581e-07	1.8492e-06	1.56826e-06	1.6541e-06	5.59947e-07
PE40:6	C45H78NO8P	NPNEG	790.539	1.97426e-06	2.61885e-06	2.03087e-06	1.87208e-06	1.65946e-06	1.67914e-06	9.73414e-07	1.38167e-06	1.646e-06	1.28114e-06	1.48406e-06	1.28521e-06	3.24094e-06	3.48371e-06		2.76532e-06	1.98758e-06	1.71058e-06	1.73979e-06	2.6168e-06	2.83545e-06	3.14898e-06	1.34536e-06	3.49739e-06	3.44686e-06	3.15958e-06	1.12757e-06
PE40:5	C45H80NO8P	NPNEG	792.555	5.03349e-07	6.19212e-07	5.12726e-07	3.82277e-07	4.96285e-07	3.46194e-07	3.78894e-07	3.59209e-07	4.63087e-07	4.43093e-07	5.6529e-07	6.09186e-07	5.74765e-07	7.93039e-07		1.10715e-06	7.2125e-07	6.70973e-07	4.65823e-07	6.41101e-07	9.15741e-07	6.69007e-07	5.0446e-07	8.47854e-07	7.46435e-07	8.83042e-07	5.06945e-07
PE40:4	C45H82NO8P	NPNEG	794.571	7.9471e-08	1.77776e-07	8.20305e-08	1.08399e-07	1.13429e-07	5.22555e-08	1.11046e-07	1.56579e-07	2.27964e-07	1.20844e-07	2.82626e-07	2.33645e-07	1.79136e-07	1.8101e-07		4.58302e-07	2.50204e-07	1.44706e-07	2.25616e-07	1.5474e-07	3.48826e-07	3.25906e-07	1.201e-07	2.58369e-07	1.20624e-07	3.7309e-07	2.2699e-07
PE34:2p	C39H74NO7P	NPNEG	698.513	9.2716e-08	1.16474e-07	9.57025e-08	1.02694e-07	1.27607e-07	1.43703e-07	1.50239e-07	2.48684e-07	8.54865e-08	2.41687e-07	1.72716e-07	2.16955e-07	7.464e-08	1.63771e-07		2.18575e-07	1.32461e-07	1.71015e-07	1.96504e-07	2.72636e-07	1.09008e-07	1.28647e-07	1.76147e-07	1.37259e-07	1.73396e-07	2.3629e-07	1.89158e-07
PE34:1p	C39H76NO7P	NPNEG	700.529	5.9603e-08	1.53255e-07	1.70898e-07	6.27575e-08	9.925e-08	1.63299e-07	1.17578e-07	2.11842e-07	1.28229e-07	7.2506e-08	1.41313e-07	2.33645e-07	1.41816e-07	1.63771e-07		2.25625e-07	1.83973e-07	1.3155e-07	1.96504e-07	1.17897e-07	9.44735e-08	9.4341e-08	9.608e-08	8.88145e-08	1.28163e-07	1.49236e-07	2.64822e-07
PE36:4p	C41H74NO7P	NPNEG	722.513	5.62952e-07	5.33358e-07	1.14857e-06	6.56157e-07	4.67892e-07	8.2306e-07	7.055e-07	6.53991e-07	4.63051e-07	5.72033e-07	3.06177e-07	3.83844e-07	4.92661e-07	9.74049e-07		1.22e-06	5.74034e-07	5.52545e-07	6.33216e-07	6.55801e-07	5.15971e-07	7.54772e-07	6.80607e-07	5.89405e-07	7.8413e-07	1.16908e-06	7.49143e-07
PE36:3p	C41H76NO7P	NPNEG	724.529	7.28485e-08	9.1953e-08	1.64061e-07	7.9873e-08	9.21605e-08	1.24108e-07	1.56771e-07	1.47368e-07	1.06858e-07	1.20844e-07	1.0991e-07	1.502e-07	1.71672e-07	1.03434e-07		2.11524e-07	1.17743e-07	1.18395e-07	1.31003e-07	1.25265e-07	1.38077e-07	2.31565e-07	1.4412e-07	1.53407e-07	1.73396e-07	1.61673e-07	1.51327e-07
PE36:2p	C41H78NO7P	NPNEG	726.544	1.58942e-07	1.22604e-07	1.50389e-07	9.69885e-08	1.20518e-07	1.50235e-07	1.95963e-07	1.28947e-07	1.28229e-07	9.6675e-08	6.28055e-08	1.66889e-07	1.26888e-07	1.72391e-07		2.60879e-07	1.69256e-07	1.77593e-07	1.01891e-07	1.98951e-07	1.01741e-07	1.54376e-07	1.6814e-07	1.04962e-07	2.03553e-07	3.60654e-07	1.58893e-07
PE36:1p	C41H80NO7P	NPNEG	728.56	1.19207e-07	1.22604e-07	9.57025e-08	9.12835e-08	1.06339e-07	9.14475e-08	8.49175e-08	2.21052e-07	1.35353e-07	1.69181e-07	1.80566e-07	1.502e-07	1.79136e-07	2.06869e-07		2.25625e-07	1.25102e-07	1.51283e-07	2.11059e-07	1.76846e-07	2.03482e-07	1.20071e-07	1.201e-07	2.34147e-07	1.80936e-07	3.10908e-07	2.42123e-07
PE38:6p	C43H74NO7P	NPNEG	746.513	1.90114e-06	1.14656e-06	2.03091e-06	1.5294e-06	7.94035e-07	1.51568e-06	1.26749e-06	1.09614e-06	8.90555e-07	1.02326e-06	7.77299e-07	1.21007e-06	1.43339e-06	1.60362e-06		2.53927e-06	1.38381e-06	1.30258e-06	1.63062e-06	2.13021e-06	1.09753e-06	1.21803e-06	1.44144e-06	1.64738e-06	2.44339e-06	1.97769e-06	1.58931e-06
PE38:5p	C43H76NO7P	NPNEG	748.529	4.50368e-07	4.29145e-07	5.33234e-07	3.53751e-07	5.03339e-07	4.83365e-07	4.5728e-07	4.88156e-07	4.55963e-07	3.78643e-07	3.14028e-07	3.92189e-07	4.3295e-07	6.37888e-07		9.87253e-07	4.41536e-07	3.94685e-07	5.24046e-07	5.67379e-07	3.1249e-07	4.63172e-07	4.16347e-07	4.27923e-07	5.65462e-07	7.95926e-07	6.50743e-07
PE38:4p	C43H78NO7P	NPNEG	750.544	5.43085e-07	6.55992e-07	8.47788e-07	5.42023e-07	5.88446e-07	7.51241e-07	4.89941e-07	6.72366e-07	4.0606e-07	6.44499e-07	4.23938e-07	5.34086e-07	7.7633e-07	5.77551e-07		1.23407e-06	6.99136e-07	6.97284e-07	6.84197e-07	9.2118e-07	5.01473e-07	6.34701e-07	7.60714e-07	7.50926e-07	1.04049e-06	1.4428e-06	1.34707e-06
PE40:6p	C45H78NO7P	NPNEG	774.544	1.20554e-06	8.64481e-07	1.35371e-06	1.04425e-06	9.64213e-07	1.18242e-06	9.34222e-07	7.09208e-07	7.33794e-07	8.7821e-07	6.90901e-07	7.00975e-07	1.23175e-06	1.43106e-06		1.96784e-06	9.34696e-07	1.32238e-06	1.32484e-06	1.49615e-06	1.01025e-06	1.52682e-06	1.40933e-06	1.23545e-06	1.5533e-06	1.95275e-06	1.71037e-06
PE40:5p	C45H80NO7P	NPNEG	776.56	4.50368e-07	2.81989e-07	4.7171e-07	3.99394e-07	2.9066e-07	3.72322e-07	2.74348e-07	2.39473e-07	1.63849e-07	2.33631e-07	3.2973e-07	3.004e-07	3.20952e-07	5.08595e-07		6.981e-07	4.26855e-07	4.40694e-07	3.85729e-07	5.37942e-07	4.9417e-07	4.03093e-07	4.00374e-07	5.32927e-07	3.92027e-07	1.05715e-06	6.65876e-07
PE40:4p	C45H82NO7P	NPNEG	778.576	2.3179e-07	2.08427e-07	2.93943e-07	2.11093e-07	2.19767e-07	2.87407e-07	2.61284e-07	3.7763e-07	1.99469e-07	1.9335e-07	2.11969e-07	3.08745e-07	3.28416e-07	3.36161e-07		5.85251e-07	2.86998e-07	3.35453e-07	3.27507e-07	4.12639e-07	2.97955e-07	3.94517e-07	4.00334e-07	3.47184e-07	3.09098e-07	5.96945e-07	3.55618e-07
PE42:3p	C47H88NO7P	NPNEG	808.623	6.6225e-09	4.90415e-08	4.10155e-08	3.42315e-08	2.8357e-08	3.266e-08	4.57245e-08	4.60525e-08	4.9867e-08	5.63935e-08	7.8507e-08	1.6689e-08	3.732e-08	1.03434e-07		7.0508e-08	5.88715e-08	3.9465e-08	8.0057e-08	2.9474e-08	6.5405e-08	1.88682e-07	5.60465e-08	2.4222e-08	6.0312e-08	2.48725e-08	9.0796e-08
PE42:2p	C47H90NO7P	NPNEG	810.638	4.6358e-08	6.1302e-08	8.20305e-08	1.08399e-07	2.1268e-08	1.9596e-08	5.2257e-08	2.02631e-07	1.49601e-07	1.12788e-07	1.41313e-07	1.83578e-07	2.9856e-08	1.20673e-07		4.65388e-07	1.91332e-07	8.5508e-08	2.25616e-07	1.47371e-07	2.03482e-07	3.08753e-07	5.60465e-08	7.26665e-08	8.2929e-08	2.11418e-07	1.21061e-07
PE42:1p	C47H92NO7P	NPNEG	812.654	1.98675e-08	4.90415e-08	6.1523e-08	3.99365e-08	7.7982e-08	7.18515e-08	2.61285e-08	4.60525e-08	9.9734e-08	6.445e-08	1.33462e-07	1.33511e-07	5.2248e-08	6.03365e-08		1.05762e-07	8.09485e-08	7.2353e-08	1.31003e-07	5.158e-08	7.9939e-08	8.57645e-08	5.60465e-08	3.2296e-08	3.7695e-08	8.70545e-08	7.56635e-08
PE42:0p	C47H94NO7P	NPNEG	814.67	2.64905e-08	6.1302e-08	3.41795e-08	1.71155e-08	7.0895e-09	3.266e-08	1.95965e-08	2.76315e-08	6.4115e-08	6.445e-08	4.7104e-08	5.00665e-08	4.4784e-08	2.58585e-08		5.64065e-08	5.88715e-08	4.60425e-08	7.2779e-08	3.6843e-08	7.2672e-08	6.86115e-08	9.608e-08	5.6518e-08	2.2617e-08	3.7309e-08	4.5398e-08
LPA16:1	C19H37O7P	NPNEG	407.22	1.268e-09	1.2595e-09	1.303e-09	1.362e-09	8.66e-10	1.2185e-09	1.0955e-09	1.8905e-09	5.423e-09	3.035e-09	3.3605e-09	2.306e-09	1.7645e-09	1.8985e-09		1.791e-09	1.481e-09	1.4845e-09	1.343e-09	1.6285e-09	1.9265e-09	1.735e-09	1.122e-09	1.5125e-09	8.405e-10	2.4355e-09	1.157e-09
LPA16:0	C19H39O7P	NPNEG	409.236	2.3108e-08	2.6794e-08	2.9214e-08	3.1463e-08	3.0921e-08	3.40495e-08	1.99905e-08	4.25465e-08	5.6835e-08	4.4987e-08	4.0399e-08	5.7042e-08	3.2298e-08	3.0149e-08		6.4659e-08	3.4635e-08	4.18775e-08	2.923e-08	3.89985e-08	3.97145e-08	4.31215e-08	2.85045e-08	2.63055e-08	2.5814e-08	4.18085e-08	2.6831e-08
LPA18:2	C21H39O7P	NPNEG	433.236	2.0929e-08	1.8526e-08	2.3773e-08	1.9158e-08	1.5632e-08	1.43935e-08	1.53635e-08	2.0427e-08	2.8416e-08	1.71265e-08	1.93405e-08	2.59825e-08	2.5238e-08	1.8958e-08		3.7907e-08	2.6282e-08	2.85105e-08	2.25095e-08	3.50265e-08	2.69785e-08	2.81145e-08	1.7448e-08	1.6393e-08	1.40065e-08	3.69375e-08	2.2922e-08
LPA18:1	C21H41O7P	NPNEG	435.252	1.12165e-08	9.682e-09	1.27205e-08	1.2575e-08	1.05655e-08	1.24385e-08	9.3245e-09	1.31105e-08	1.76855e-08	1.1273e-08	1.35105e-08	1.6449e-08	1.4823e-08	1.2735e-08		2.5779e-08	1.7161e-08	1.82925e-08	1.3625e-08	1.6695e-08	1.818e-08	1.78205e-08	1.1632e-08	9.1685e-09	9.724e-09	1.9879e-08	1.3821e-08
LPA18:0	C21H43O7P	NPNEG	437.267	9.3925e-09	1.102e-08	1.20405e-08	1.2756e-08	1.23405e-08	1.54345e-08	1.07855e-08	1.5535e-08	2.193e-08	9.5385e-09	1.16585e-08	1.49885e-08	1.45055e-08	1.6682e-08		4.5377e-08	1.9409e-08	2.3282e-08	1.4475e-08	1.7408e-08	1.33205e-08	1.89675e-08	1.35705e-08	1.21015e-08	9.0035e-09	1.97365e-08	1.48215e-08
PA32:0	C35H69O8P	NPNEG	647.466	2.0615e-09	2.643e-09	3.1775e-09	3.004e-09	2.0575e-09	2.483e-09	2.535e-09	3.422e-09	4.1185e-09	3.235e-09	5.433e-09	4.442e-09	4.9515e-09	2.8785e-09		1.8509e-08	6.3905e-09	9.454e-09	5.557e-09	4.584e-09	4.1325e-09	5.178e-09	3.3605e-09	3.956e-09	4.474e-09	6.0625e-09	4.16e-09
PA34:2	C37H69O8P	NPNEG	671.466	7.9207e-08	4.84935e-08	5.59785e-08	4.6001e-08	2.6885e-08	4.8424e-08	4.9442e-08	3.24365e-08	4.89425e-08	3.3698e-08	7.43745e-08	5.77715e-08	6.3748e-08	6.5349e-08		1.82963e-07	7.73215e-08	6.3571e-08	7.5616e-08	7.21365e-08	4.44855e-08	8.15665e-08	3.95625e-08	6.50405e-08	4.74615e-08	1.2229e-07	7.00725e-08
PA34:1	C37H71O8P	NPNEG	673.481	4.6003e-08	2.7167e-08	2.71695e-08	2.3705e-08	2.1095e-08	2.8041e-08	2.67585e-08	2.6066e-08	3.4062e-08	1.85215e-08	5.2435e-08	3.89585e-08	3.52055e-08	3.5536e-08		1.23972e-07	5.71825e-08	5.08665e-08	5.5955e-08	4.3487e-08	3.0921e-08	5.84465e-08	3.2894e-08	4.32515e-08	3.5242e-08	7.53725e-08	4.1955e-08
PA36:2	C39H73O8P	NPNEG	699.497	4.4211e-08	2.7687e-08	3.1011e-08	2.39555e-08	1.4663e-08	2.56675e-08	2.7067e-08	1.71165e-08	3.17515e-08	1.7629e-08	3.8313e-08	3.3067e-08	2.7666e-08	3.03115e-08		1.82628e-07	5.15575e-08	5.40975e-08	5.52905e-08	5.5914e-08	3.4892e-08	6.3874e-08	2.8016e-08	5.1467e-08	4.12145e-08	9.817e-08	5.44615e-08
PA36:1	C39H75O8P	NPNEG	701.513	9.592e-09	7.204e-09	7.435e-09	7.4275e-09	4.694e-09	7.0635e-09	6.778e-09	7.2055e-09	5.525e-09	4.6855e-09	1.2182e-08	1.0538e-08	9.6935e-09	7.8065e-09		6.1545e-08	2.039e-08	1.8685e-08	1.94555e-08	1.63625e-08	8.761e-09	2.08905e-08	9.7465e-09	1.4663e-08	1.23975e-08	2.7155e-08	1.72535e-08
PA38:5	C41H71O8P	NPNEG	721.481	8.1575e-09	8.3965e-09	7.5545e-09	8.0955e-09	6.7515e-09	1.032e-08	7.3465e-09	7.3255e-09	7.032e-09	7.251e-09	1.0341e-08	1.08475e-08	9.8515e-09	1.0344e-08		3.0448e-08	1.4915e-08	1.16635e-08	1.36175e-08	1.0433e-08	8.431e-09	1.77235e-08	8.3455e-09	1.0473e-08	1.0906e-08	2.02595e-08	1.115e-08
PA38:4	C41H73O8P	NPNEG	723.497	3.8289e-08	2.9084e-08	3.04075e-08	2.77125e-08	2.17385e-08	3.8202e-08	3.22445e-08	3.3518e-08	2.6224e-08	2.198e-08	4.401e-08	3.5959e-08	4.24825e-08	4.6918e-08		1.15305e-07	4.9858e-08	4.8432e-08	4.74945e-08	4.8312e-08	3.6794e-08	8.77325e-08	4.9827e-08	4.98315e-08	5.02625e-08	9.2426e-08	6.1178e-08
PA38:3	C41H75O8P	NPNEG	725.513	8.785e-09	6.3225e-09	5.456e-09	5.8415e-09	6.623e-09	9.5475e-09	6.157e-09	6.785e-09	7.2335e-09	6.805e-09	1.1919e-08	1.0124e-08	1.05365e-08	8.587e-09		3.27455e-08	1.23955e-08	1.04175e-08	1.06155e-08	9.4055e-09	8.514e-09	1.7839e-08	9.5225e-09	1.5595e-08	1.19315e-08	2.219e-08	1.3425e-08
PA40:6	C43H73O8P	NPNEG	747.497	7.3505e-09	3.783e-09	5.336e-09	4.5895e-09	3.408e-09	6.015e-09	5.587e-09	3.7825e-09	4.3195e-09	3.012e-09	4.206e-09	6.198e-09	6.9535e-09	7.3185e-09		1.8051e-08	1.1379e-08	9.908e-09	6.891e-09	8.3775e-09	6.116e-09	1.1911e-08	4.4245e-09	7.5635e-09	1.16525e-08	1.3988e-08	8.154e-09
PA40:5	C43H75O8P	NPNEG	749.513	2.7785e-09	1.8655e-09	2.458e-09	2.3365e-09	1.479e-09	3.697e-09	2.4315e-09	1.801e-09	2.009e-09	1.1155e-09	3.067e-09	2.479e-09	3.108e-09	2.927e-09		9.6355e-09	4.1635e-09	3.453e-09	4.1675e-09	4.0305e-09	2.7275e-09	4.7175e-09	2.5765e-09	3.7815e-09	2.8895e-09	5.7875e-09	3.827e-09
LPI16:1	C25H47O12P	NPNEG	569.273	3.0825e-09	1.413e-09	7.18e-10	4.139e-09	9.615e-10	1.398e-09	2.3635e-09	2.753e-09	4.4825e-09	6.9335e-09	3.4205e-09	5.0995e-09	2.441e-09	4.5345e-09		1.95e-09	3.4395e-09	7.88e-10	8.16e-10	1.0935e-09	6.7635e-09	8.007e-09	1.7735e-09	3.8105e-09	3.255e-09	5.073e-09	5.2335e-09
LPI16:0	C25H49O12P	NPNEG	571.289	3.69905e-08	6.7124e-08	6.46055e-08	5.588e-08	2.7881e-08	6.29175e-08	4.96385e-08	8.07595e-08	8.0682e-08	5.13095e-08	6.61315e-08	7.9045e-08	8.2195e-08	1.06117e-07		1.07912e-07	6.94805e-08	8.1963e-08	7.1819e-08	1.30143e-07	9.80835e-08	9.1087e-08	8.07095e-08	8.57455e-08	7.37845e-08	1.82665e-07	9.19745e-08
LPI18:0	C27H53O12P	NPNEG	599.32	4.94426e-07	7.65147e-07	6.51482e-07	6.33666e-07	3.86618e-07	6.91242e-07	6.13371e-07	7.77775e-07	7.35426e-07	5.79846e-07	6.68477e-07	7.72968e-07	8.11118e-07	8.72189e-07		9.04529e-07	7.78753e-07	7.82381e-07	7.38375e-07	9.79349e-07	1.11698e-06	1.4961e-06	9.14234e-07	1.24647e-06	8.68548e-07	1.70021e-06	9.3035e-07
LPI20:4	C29H49O12P	NPNEG	619.289	7.83267e-07	1.05212e-06	1.01564e-06	1.11933e-06	6.45358e-07	1.13755e-06	9.57846e-07	1.16249e-06	1.10904e-06	9.43297e-07	8.90839e-07	1.20404e-06	1.22636e-06	1.35412e-06		1.17437e-06	1.10778e-06	1.28646e-06	1.09922e-06	1.60534e-06	1.60978e-06	1.84634e-06	1.61205e-06	1.92344e-06	1.46572e-06	2.44892e-06	1.44299e-06
PI 34:2	C43H79O13P	NPNEG	833.519	1.33482e-06	1.36432e-06	1.30287e-06	1.55646e-06	7.15794e-07	1.48566e-06	1.55628e-06	1.14396e-06	1.62219e-06	1.043e-06	1.06172e-06	1.27225e-06	1.62592e-06	1.89324e-06		1.94377e-06	1.45128e-06	1.20202e-06	1.55577e-06	1.96965e-06	1.51065e-06	1.29948e-06	1.00766e-06	1.32907e-06	1.75641e-06	2.58443e-06	1.4096e-06
PI 34:1	C43H81O13P	NPNEG	835.534	4.08256e-07	3.83821e-07	4.01492e-07	4.18169e-07	2.48442e-07	3.97838e-07	3.78603e-07	4.01551e-07	5.09312e-07	3.03852e-07	3.59075e-07	4.48631e-07	5.4431e-07	6.6478e-07		9.17628e-07	6.50151e-07	5.06719e-07	6.81759e-07	7.90265e-07	6.22589e-07	5.66004e-07	4.19443e-07	7.26508e-07	8.94763e-07	1.0779e-06	5.69398e-07
PI 36:4	C45H79O13P	NPNEG	857.519	3.38552e-06	4.2447e-06	3.54676e-06	4.72317e-06	3.23311e-06	4.3167e-06	3.86695e-06	2.42823e-06	5.40495e-06	4.24392e-06	4.58913e-06	4.51194e-06	5.07031e-06	6.45998e-06		5.92953e-06	4.48541e-06	3.87205e-06	4.10094e-06	5.13358e-06	4.50721e-06	3.56348e-06	3.25413e-06	4.01085e-06	5.371e-06	7.65573e-06	3.73518e-06
PI 36:3	C45H81O13P	NPNEG	859.534	1.52047e-06	1.74808e-06	1.3596e-06	1.68121e-06	9.19461e-07	1.45382e-06	1.72807e-06	9.21384e-07	2.34913e-06	1.67372e-06	1.73418e-06	1.91664e-06	1.6769e-06	2.16299e-06		1.92348e-06	1.33317e-06	1.19421e-06	1.36514e-06	1.3574e-06	1.47248e-06	1.24331e-06	9.57114e-07	1.30511e-06	1.55341e-06	2.4036e-06	1.2602e-06
PI 36:2	C45H83O13P	NPNEG	861.55	2.06821e-06	1.93425e-06	1.99197e-06	2.03222e-06	8.71197e-07	1.58764e-06	2.58606e-06	1.03329e-06	2.18278e-06	1.35632e-06	1.18079e-06	1.41706e-06	1.92603e-06	2.29555e-06		3.19502e-06	1.74817e-06	1.89168e-06	2.20731e-06	2.16054e-06	1.84291e-06	2.17781e-06	1.6537e-06	1.87351e-06	2.2862e-06	3.54023e-06	2.18172e-06
PI 36:1	C45H85O13P	NPNEG	863.566	3.31736e-07	2.74525e-07	2.93492e-07	2.98532e-07	1.57612e-07	2.44035e-07	3.56507e-07	1.9208e-07	3.15513e-07	2.16038e-07	1.76839e-07	2.40148e-07	3.17153e-07	3.88243e-07		8.40259e-07	4.67516e-07	4.24065e-07	5.05086e-07	4.80104e-07	4.02742e-07	4.87713e-07	3.26035e-07	5.1598e-07	5.95527e-07	7.98304e-07	5.13109e-07
PI 38:6	C47H79O13P	NPNEG	881.519	3.11864e-07	3.90287e-07	3.14176e-07	3.91734e-07	2.41925e-07	3.63816e-07	3.15628e-07	1.75335e-07	3.8375e-07	3.64603e-07	2.80685e-07	3.36442e-07	3.83089e-07	4.21023e-07		4.95358e-07	4.04503e-07	3.50069e-07	3.74406e-07	3.62824e-07	3.3034e-07	2.839e-07	2.73648e-07	3.55934e-07	4.38109e-07	6.01767e-07	3.33146e-07
PI 38:5	C47H81O13P	NPNEG	883.534	2.42027e-06	3.78853e-06	2.36807e-06	3.37141e-06	1.62351e-06	2.95068e-06	3.28181e-06	1.13723e-06	3.85247e-06	3.23201e-06	2.84154e-06	2.84392e-06	3.50922e-06	3.82939e-06		3.40843e-06	2.35393e-06	2.42527e-06	2.50385e-06	2.35359e-06	2.86736e-06	2.31613e-06	2.03211e-06	2.47127e-06	2.23106e-06	3.9774e-06	2.20757e-06
PI 38:4	C47H83O13P	NPNEG	885.55	3.12436e-05	3.85421e-05	3.5444e-05	3.44264e-05	2.25093e-05	3.91639e-05	3.99351e-05	1.67969e-05	3.70021e-05	2.66575e-05	2.56697e-05	2.06958e-05	4.20715e-05	5.00742e-05		5.82745e-05	4.20083e-05	4.09211e-05	4.03982e-05	4.23141e-05	3.62897e-05	4.3518e-05	4.24397e-05	4.17426e-05	4.93338e-05	6.73041e-05	3.93798e-05
PI 38:3	C47H85O13P	NPNEG	887.566	5.21787e-06	6.96476e-06	5.61441e-06	5.88845e-06	4.01318e-06	7.15554e-06	7.03268e-06	3.22953e-06	8.00608e-06	5.49944e-06	4.9606e-06	4.46231e-06	7.78532e-06	9.3713e-06		1.08126e-05	6.89723e-06	6.71781e-06	6.77691e-06	6.76049e-06	6.86421e-06	7.29037e-06	6.68538e-06	7.88386e-06	8.6276e-06	1.09812e-05	6.17448e-06
PI 40:6	C49H83O13P	NPNEG	909.55	5.48484e-07	6.01793e-07	5.77127e-07	7.06605e-07	2.92758e-07	6.63716e-07	6.87215e-07	2.41609e-07	5.27487e-07	3.96151e-07	3.42391e-07	3.47378e-07	7.10608e-07	6.85264e-07		8.64179e-07	6.02505e-07	5.11245e-07	6.59662e-07	5.4205e-07	3.75851e-07	5.68983e-07	6.21638e-07	4.94152e-07	6.67564e-07	8.14966e-07	5.30447e-07
PI 40:5	C49H85O13P	NPNEG	911.566	3.18524e-07	3.598e-07	3.14236e-07	3.80066e-07	1.66042e-07	3.73637e-07	4.21439e-07	1.61866e-07	3.276e-07	2.73056e-07	2.45604e-07	2.88594e-07	4.13563e-07	4.6218e-07		5.34754e-07	3.0699e-07	3.03726e-07	2.8658e-07	2.82979e-07	2.92155e-07	3.45671e-07	3.91078e-07	2.53566e-07	3.06095e-07	4.10425e-07	2.63965e-07
PI 40:4	C49H87O13P	NPNEG	913.581	1.48327e-07	2.17993e-07	1.51523e-07	2.42075e-07	1.05263e-07	2.08256e-07	2.39219e-07	9.4967e-08	2.23609e-07	1.53009e-07	2.32124e-07	2.38132e-07	2.49671e-07	3.02274e-07		4.34826e-07	1.90278e-07	2.00518e-07	2.04086e-07	1.72145e-07	2.09696e-07	1.97669e-07	1.66088e-07	1.70508e-07	1.98869e-07	3.12154e-07	1.82364e-07
LPS18:1	C24H46NO9P	NPNEG	522.284	3.40325e-08	2.80045e-08	3.5198e-08	2.5989e-08	3.51105e-08	2.824e-08	3.2119e-08	4.77535e-08	5.68955e-08	5.6467e-08	6.1639e-08	3.46445e-08	3.523e-08	3.2596e-08		2.57185e-08	2.7971e-08	3.2051e-08	2.88295e-08	4.07785e-08	5.186e-08	3.1232e-08	3.4652e-08	4.43475e-08	4.99795e-08	4.72765e-08	4.50095e-08
LPS18:0	C24H48NO9P	NPNEG	524.299	6.5445e-09	1.2602e-08	4.2925e-09	5.8345e-09	7.573e-09	5.648e-09	4.5885e-09	1.23235e-08	1.3908e-08	1.02665e-08	1.69205e-08	2.16525e-08	6.361e-09	9.779e-09		2.92255e-08	1.64535e-08	2.54315e-08	1.7054e-08	1.2975e-08	2.9355e-09	1.11545e-08	7.953e-09	8.478e-09	8.33e-09	2.06835e-08	2.1942e-08
PS 34:2	C40H74NO10P	NPNEG	758.498	8.424e-09	1.48205e-08	1.42205e-08	9.467e-09	1.69965e-08	1.1276e-08	2.0771e-08	1.95825e-08	1.41225e-08	6.969e-09	3.4543e-08	2.1079e-08	8.021e-09	1.4461e-08		3.424e-08	1.19655e-08	2.3087e-08	2.5206e-08	1.10585e-08	9.5365e-09	1.7198e-08	2.09635e-08	2.32625e-08	1.33925e-08	1.79255e-08	2.3153e-08
PS 34:1	C40H76NO10P	NPNEG	760.513	1.2168e-08	1.6168e-08	1.74705e-08	1.3524e-08	9.4425e-09	2.6917e-08	1.81745e-08	2.62515e-08	2.903e-08	1.77395e-08	4.41385e-08	3.32185e-08	1.562e-08	4.11255e-08		5.2176e-08	2.4989e-08	3.1695e-08	3.1304e-08	1.9713e-08	1.05405e-08	2.46355e-08	2.7131e-08	1.76795e-08	1.19045e-08	3.3613e-08	3.3903e-08
PS 36:2	C42H78NO10P	NPNEG	786.529	5.89785e-08	6.09745e-08	4.5103e-08	5.5906e-08	3.87145e-08	5.8572e-08	7.14155e-08	6.58395e-08	8.3959e-08	4.9421e-08	1.06204e-07	8.11315e-08	4.81315e-08	8.3159e-08		1.40248e-07	8.76505e-08	9.97955e-08	1.26063e-07	7.3093e-08	6.77675e-08	8.7402e-08	1.06899e-07	6.9332e-08	4.7622e-08	9.02015e-08	1.22009e-07
PS 36:1	C42H80NO10P	NPNEG	788.545	2.89875e-07	2.43686e-07	2.7239e-07	2.41739e-07	2.58376e-07	2.67536e-07	2.61509e-07	2.83941e-07	2.88843e-07	2.64297e-07	3.07168e-07	2.2939e-07	2.44129e-07	2.95705e-07		3.78554e-07	3.09249e-07	2.94842e-07	2.83922e-07	2.90578e-07	2.84745e-07	2.93918e-07	2.38551e-07	2.88145e-07	2.54061e-07	2.89182e-07	2.9789e-07
PS 38:5	C44H76NO10P	NPNEG	808.513	3.5571e-08	4.817e-08	2.39715e-08	6.22195e-08	1.1803e-08	3.6378e-08	1.21165e-08	1.36696e-07	2.00106e-07	2.0274e-08	1.65714e-07	1.65466e-07	2.7441e-08	4.7e-08		3.67498e-07	3.40938e-07	1.02139e-07	3.55903e-07	3.99075e-08	8.1322e-08	1.72961e-07	1.63239e-07	5.118e-08	1.78565e-08	1.88825e-07	1.34826e-07
PS 38:4	C44H78NO10P	NPNEG	810.529	1.83064e-07	1.8567e-07	1.47128e-07	2.14648e-07	9.6328e-08	1.99409e-07	1.35479e-07	3.91542e-07	5.29905e-07	1.76805e-07	5.13972e-07	3.83429e-07	1.93853e-07	3.50458e-07		1.26702e-06	9.00838e-07	4.17871e-07	1.02524e-06	2.10667e-07	3.10839e-07	5.46763e-07	5.81086e-07	2.723e-07	1.37424e-07	5.90962e-07	5.37615e-07
PS 38:3	C44H80NO10P	NPNEG	812.545	5.14855e-08	3.7053e-08	3.4537e-08	3.96725e-08	2.3134e-08	3.63765e-08	3.28875e-08	6.20895e-08	8.7882e-08	2.9144e-08	1.08756e-07	8.43255e-08	4.2219e-08	8.13515e-08		1.87151e-07	1.32724e-07	8.10065e-08	1.49648e-07	3.41375e-08	4.66815e-08	9.06535e-08	9.70255e-08	5.0717e-08	2.18245e-08	1.00285e-07	8.6014e-08
PS 40:7	C46H76NO10P	NPNEG	832.513	2.7147e-08	5.2887e-08	1.99085e-08	5.4098e-08	6.61e-09	3.1284e-08	1.21165e-08	1.25854e-07	1.3575e-07	1.64725e-08	1.45228e-07	1.30964e-07	2.4908e-08	3.38925e-08		3.45879e-07	2.23923e-07	8.33525e-08	3.06244e-07	2.40405e-08	6.2241e-08	1.09253e-07	1.18817e-07	3.81505e-08	1.24005e-08	1.67524e-07	1.09171e-07
PS 40:6	C46H78NO10P	NPNEG	834.529	8.94015e-08	8.658e-08	7.6392e-08	8.92715e-08	3.2107e-08	9.0949e-08	5.0201e-08	1.53785e-07	1.83634e-07	6.77975e-08	2.39288e-07	1.67379e-07	7.34655e-08	1.13898e-07		4.81834e-07	3.17983e-07	1.99607e-07	4.57272e-07	9.03995e-08	1.21991e-07	2.15294e-07	1.91618e-07	1.03765e-07	5.20835e-08	2.4094e-07	1.86931e-07
PS 40:5	C46H80NO10P	NPNEG	836.545	3.9783e-08	3.16655e-08	2.55985e-08	4.5533e-08	2.50225e-08	2.6917e-08	2.4233e-08	7.0423e-08	6.82635e-08	3.3579e-08	8.7004e-08	5.17425e-08	2.70185e-08	4.9262e-08		1.72882e-07	1.36231e-07	7.20015e-08	1.66313e-07	2.8368e-08	4.71835e-08	9.25125e-08	9.6199e-08	3.76855e-08	2.67845e-08	8.57145e-08	8.10465e-08
PS 40:4	C46H82NO10P	NPNEG	838.56	2.6211e-08	1.88625e-08	1.6252e-08	1.9835e-08	9.9145e-09	2.36435e-08	1.6011e-08	4.5836e-08	4.6291e-08	2.0274e-08	5.3097e-08	3.06605e-08	1.8153e-08	4.02215e-08		1.36581e-07	6.37065e-08	4.53895e-08	1.06117e-07	2.11555e-08	3.51345e-08	4.9273e-08	5.50865e-08	3.35005e-08	1.0912e-08	4.0895e-08	5.45795e-08
PG32:1	C38H73O10P	NPNEG	719.487	6.193e-09	1.0574e-08	9.2085e-09	1.56345e-08	8.7205e-09	1.15835e-08	2.303e-09	1.31055e-08	1.1089e-08	1.31845e-08	8.098e-09	1.13115e-08	9.3445e-09	2.23305e-08		1.2606e-08	1.12165e-08	1.0411e-08	6.6195e-09	1.2349e-08	5.4645e-09	2.1975e-08	6.4365e-09	1.80755e-08	2.784e-08	1.44685e-08	6.3865e-09
PG34:3	C40H73O10P	NPNEG	743.487	1.00635e-08	1.2085e-08	9.917e-09	8.934e-09	9.5135e-09	6.619e-09	9.212e-09	1.1914e-08	1.0236e-08	9.5885e-09	6.2985e-09	1.35735e-08	7.0085e-09	1.276e-08		1.03815e-08	3.739e-09	7.4365e-09	7.943e-09	1.2349e-08	1.0148e-08	5.9165e-09	4.8275e-09	1.0042e-08	9.879e-09	2.532e-08	5.588e-09
PG34:2	C40H75O10P	NPNEG	745.503	1.21563e-07	1.30694e-07	1.40996e-07	1.72767e-07	1.27661e-07	9.43295e-08	6.9861e-08	9.29365e-08	1.22852e-07	2.06193e-07	1.05287e-07	2.2402e-07	1.41751e-07	1.49959e-07		1.66886e-07	7.1794e-08	8.25565e-08	1.05274e-07	1.36685e-07	1.57719e-07	1.47939e-07	5.55175e-08	2.51136e-07	2.24585e-07	2.37578e-07	8.9424e-08
PG34:1	C40H77O10P	NPNEG	747.518	1.1691e-07	1.57892e-07	1.39579e-07	1.35519e-07	8.4839e-08	7.69545e-08	6.60225e-08	1.04857e-07	9.1278e-08	1.82221e-07	9.80895e-08	1.58386e-07	1.76805e-07	1.88256e-07		1.72815e-07	7.32895e-08	8.7762e-08	1.0195e-07	1.26806e-07	1.40534e-07	1.56386e-07	4.9077e-08	2.93327e-07	2.32654e-07	2.47219e-07	9.5012e-08
PG36:4	C42H75O10P	NPNEG	769.503	3.0191e-08	2.7946e-08	4.10885e-08	3.42475e-08	4.9152e-08	3.39225e-08	2.7636e-08	3.4551e-08	2.30305e-08	5.39365e-08	1.7096e-08	3.3934e-08	3.1927e-08	3.50905e-08		4.07845e-08	1.86945e-08	2.23095e-08	2.8463e-08	3.70465e-08	3.90305e-08	4.47955e-08	1.9309e-08	6.12565e-08	4.66995e-08	6.1491e-08	2.2353e-08
PG36:3	C42H77O10P	NPNEG	771.518	6.11605e-08	6.94915e-08	7.1552e-08	7.14805e-08	5.6291e-08	4.5506e-08	1.7656e-08	1.668e-08	6.2272e-08	8.27085e-08	4.049e-08	9.16325e-08	4.67225e-08	7.01815e-08		4.74585e-08	2.9911e-08	4.0157e-08	2.9787e-08	3.62235e-08	5.4643e-08	4.6486e-08	2.655e-08	8.13455e-08	5.6583e-08	7.4754e-08	2.87395e-08
PG36:2	C42H79O10P	NPNEG	773.534	1.26977e-07	1.85853e-07	1.29655e-07	1.61588e-07	1.7604e-07	1.18332e-07	1.10559e-07	9.0554e-08	1.63799e-07	2.12198e-07	1.02589e-07	2.00243e-07	2.28231e-07	2.3398e-07		3.51681e-07	1.79512e-07	1.71081e-07	1.72813e-07	2.23987e-07	3.01446e-07	3.43314e-07	9.8967e-08	6.11926e-07	5.38286e-07	4.12509e-07	1.67679e-07
PG36:1	C42H81O10P	NPNEG	775.549	6.9676e-08	7.8555e-08	7.9344e-08	8.63745e-08	5.7877e-08	5.8748e-08	3.30095e-08	5.24225e-08	5.8856e-08	6.23265e-08	3.3292e-08	7.23975e-08	1.03583e-07	1.24423e-07		1.4982e-07	6.2817e-08	8.32965e-08	6.3552e-08	9.551e-08	1.32728e-07	1.34412e-07	3.7009e-08	2.56137e-07	2.24571e-07	1.79669e-07	7.10545e-08
PG38:6	C44H75O10P	NPNEG	793.503	1.6257e-08	1.35955e-08	1.41675e-08	1.3401e-08	1.66485e-08	1.15835e-08	5.3735e-09	1.1914e-08	6.824e-09	2.2773e-08	1.6196e-08	1.35735e-08	1.0902e-08	5.317e-09		1.85385e-08	5.2345e-09	2.00785e-08	1.0591e-08	8.2325e-09	1.1709e-08	1.43685e-08	6.4365e-09	1.6067e-08	1.79615e-08	2.4114e-08	9.58e-09
PG38:5	C44H77O10P	NPNEG	795.518	1.7031e-08	9.819e-09	1.9834e-08	1.8613e-08	2.2198e-08	1.3238e-08	8.4445e-09	1.54885e-08	1.3648e-08	2.39715e-08	8.098e-09	1.018e-08	8.566e-09	1.276e-08		2.5954e-08	6.73e-09	1.41295e-08	1.1253e-08	1.8935e-08	1.87345e-08	1.60585e-08	6.4365e-09	2.5105e-08	1.4369e-08	1.688e-08	1.5168e-08
PG38:4	C44H79O10P	NPNEG	797.534	1.93535e-08	3.85205e-08	2.47925e-08	2.82915e-08	3.01255e-08	2.2339e-08	1.07475e-08	1.1914e-08	2.38835e-08	5.5135e-08	1.52965e-08	2.26225e-08	2.6476e-08	3.19005e-08		5.1166e-08	2.0938e-08	2.3053e-08	2.052e-08	4.1163e-08	3.51275e-08	3.29625e-08	1.4482e-08	6.8286e-08	7.99375e-08	6.6314e-08	1.2773e-08
PG38:3	C44H81O10P	NPNEG	799.549	6.193e-09	1.0574e-08	6.3755e-09	1.489e-08	2.37835e-08	9.101e-09	7.6765e-09	1.31055e-08	1.87655e-08	2.75675e-08	1.34965e-08	1.9229e-08	1.47955e-08	1.8077e-08		2.3729e-08	2.16855e-08	9.6675e-09	1.721e-08	1.15255e-08	1.95155e-08	1.01425e-08	6.4365e-09	4.5189e-08	3.8617e-08	3.85825e-08	1.437e-08
LBPA32:2	C38H71O10P	NPNEG	717.471	2.43e-08	5.3427e-08	4.8164e-08	6.06575e-08	1.0519e-07	7.5212e-08	7.30105e-08	5.5301e-08	4.4796e-08	8.0781e-08	7.0923e-08	5.27065e-08	7.3483e-08	4.40355e-08		4.2768e-08	4.54265e-08	5.35135e-08	3.3591e-08	3.4215e-08	4.9173e-08	3.42515e-08	3.4046e-08	3.6799e-08	7.85335e-08	1.19466e-07	3.81935e-08
LBPA32:1	C38H73O10P	NPNEG	719.487	5.6075e-09	3.02755e-08	2.8542e-08	2.38955e-08	5.84335e-08	5.1574e-08	2.50285e-08	2.5346e-08	2.7567e-08	1.34635e-08	4.66065e-08	4.31235e-08	4.36925e-08	5.3306e-08		3.8695e-08	4.73195e-08	1.96215e-08	2.90105e-08	5.43415e-08	2.00335e-08	4.92365e-08	1.4019e-08	2.7599e-08	6.67535e-08	1.13339e-07	2.7281e-08
LBPA34:3	C40H73O10P	NPNEG	743.487	7.85075e-08	7.1245e-08	4.8164e-08	9.37525e-08	1.12981e-07	7.5212e-08	9.8039e-08	5.99095e-08	5.85795e-08	5.8342e-08	1.05381e-07	1.26987e-07	1.09242e-07	9.50355e-08		9.16455e-08	7.9506e-08	7.84955e-08	6.5663e-08	8.6554e-08	7.28485e-08	1.26313e-07	6.2084e-08	1.15008e-07	1.296e-07	2.60404e-07	5.6381e-08
LBPA34:2	C40H75O10P	NPNEG	745.503	9.1592e-08	6.76745e-08	9.0977e-08	7.90385e-08	1.0519e-07	8.59565e-08	8.1343e-08	4.83885e-08	5.85795e-08	7.8537e-08	1.1145e-07	1.17391e-07	7.3483e-08	8.8071e-08		8.1463e-08	9.46485e-08	6.06485e-08	6.56555e-08	8.6544e-08	8.92395e-08	7.49255e-08	5.80785e-08	1.03497e-07	1.09957e-07	2.29756e-07	5.45625e-08
LBPA34:1	C40H77O10P	NPNEG	747.518	4.67305e-08	4.63035e-08	4.1029e-08	7.1686e-08	8.1807e-08	4.9425e-08	5.6314e-08	6.9126e-08	6.03025e-08	2.4683e-08	7.70025e-08	5.9894e-08	6.3553e-08	4.8671e-08		1.01839e-07	5.8676e-08	6.4216e-08	3.3591e-08	7.04425e-08	3.64245e-08	3.8533e-08	4.0054e-08	5.28985e-08	1.04057e-07	1.07212e-07	6.72935e-08
LBPA36:4	C42H75O10P	NPNEG	769.503	5.9815e-08	5.16465e-08	7.13545e-08	6.43335e-08	5.64855e-08	1.00999e-07	6.6743e-08	5.29965e-08	5.51335e-08	6.28295e-08	7.0923e-08	7.6664e-08	4.56785e-08	9.5024e-08		8.1463e-08	4.54265e-08	5.35135e-08	4.42795e-08	8.25185e-08	4.9173e-08	8.3488e-08	3.80515e-08	7.3598e-08	6.479e-08	9.18965e-08	4.54685e-08
LBPA36:3	C42H77O10P	NPNEG	771.518	9.3461e-08	6.0551e-08	1.10608e-07	1.02943e-07	7.012e-08	1.33244e-07	1.00125e-07	7.37345e-08	8.7878e-08	6.95615e-08	7.0923e-08	1.34174e-07	7.5469e-08	1.15895e-07		1.46643e-07	7.94965e-08	6.6e-08	5.3448e-08	1.3686e-07	1.01997e-07	8.5629e-08	9.0122e-08	1.26497e-07	1.09947e-07	1.74618e-07	8.72995e-08
LBPA36:2	C42H79O10P	NPNEG	773.534	1.00938e-07	8.72645e-08	9.27605e-08	1.02943e-07	1.07138e-07	1.35393e-07	8.5514e-08	2.99545e-08	9.82155e-08	6.50735e-08	8.5108e-08	1.00621e-07	9.33435e-08	1.0893e-07		1.99614e-07	8.7068e-08	8.027e-08	7.17705e-08	1.30822e-07	1.11095e-07	9.4192e-08	5.80785e-08	1.35696e-07	1.23691e-07	2.02172e-07	1.34596e-07
LBPA36:1	C42H81O10P	NPNEG	775.549	4.67305e-08	3.38375e-08	4.8164e-08	4.41145e-08	5.84335e-08	4.7276e-08	4.79715e-08	3.4563e-08	3.10125e-08	3.36585e-08	3.2422e-08	5.7498e-08	4.56785e-08	6.2577e-08		5.2951e-08	3.97485e-08	5.7081e-08	3.3591e-08	3.22025e-08	5.8279e-08	7.7066e-08	2.6035e-08	7.3598e-08	8.0497e-08	5.8201e-08	4.54685e-08
LBPA38:6	C44H75O10P	NPNEG	793.503	7.10305e-08	6.41125e-08	6.95705e-08	8.08855e-08	6.2329e-08	9.02545e-08	5.6314e-08	7.14305e-08	7.064e-08	7.4049e-08	5.67385e-08	6.7081e-08	8.73855e-08	4.8671e-08		9.3682e-08	5.1105e-08	6.4216e-08	4.42795e-08	1.16744e-07	6.5564e-08	8.13475e-08	4.2057e-08	7.1298e-08	6.67535e-08	1.5316e-07	5.0925e-08
LBPA38:5	C44H77O10P	NPNEG	795.518	7.4769e-08	6.58935e-08	1.10608e-07	9.55905e-08	7.40155e-08	1.05308e-07	8.96855e-08	4.378e-08	6.20255e-08	8.75125e-08	7.70025e-08	7.18725e-08	8.93815e-08	1.06613e-07		1.83312e-07	7.38185e-08	7.13515e-08	6.1075e-08	1.46933e-07	8.74275e-08	8.5629e-08	5.20705e-08	1.12697e-07	7.068e-08	2.3282e-07	8.73085e-08
LBPA38:4	C44H79O10P	NPNEG	797.534	5.7946e-08	1.24663e-07	1.10599e-07	1.10286e-07	7.012e-08	1.13892e-07	8.76e-08	6.22135e-08	6.8917e-08	9.87325e-08	5.8765e-08	9.10385e-08	8.53995e-08	1.34424e-07		1.64972e-07	8.89605e-08	1.0881e-07	6.41285e-08	1.65047e-07	1.12916e-07	1.11318e-07	9.0122e-08	1.70195e-07	2.02244e-07	1.5316e-07	1.03668e-07
LBPA38:3	C44H81O10P	NPNEG	799.549	3.1777e-08	3.20565e-08	2.319e-08	2.94095e-08	5.64855e-08	4.29785e-08	2.92e-08	4.378e-08	3.79045e-08	5.3854e-08	3.6475e-08	3.8332e-08	3.77345e-08	5.09885e-08		8.5536e-08	5.2998e-08	4.28105e-08	2.2903e-08	7.04425e-08	3.2782e-08	2.56885e-08	3.00405e-08	5.05985e-08	4.712e-08	8.577e-08	5.27435e-08
FFA22:6	C22H32O2	NPNEG	327.233	0.000852742	0.00132507	0.00124793	0.000846109	0.0009435	0.00115726	0.000900177	0.00123631	0.000987656	0.00113633	0.000904016	0.000724446	0.00102601	0.00125606		0.00228661	0.00189807	0.00206529	0.00221093	0.000743731	0.000897756	0.00109962	0.00116598	0.000814971	0.000765821	0.00132632	0.000987322
FFA22:5	C22H34O2	NPNEG	329.249	0.000241582	0.000293052	0.000336796	0.000222384	0.000324247	0.0003028	0.00025468	0.000361951	0.000237178	0.000310904	0.000183176	0.000179019	0.000224388	0.000358383		0.000443684	0.000332984	0.000407927	0.000340654	0.000196538	0.000297581	0.000331266	0.000404122	0.000207303	0.000172604	0.000262361	0.000204012
FFA22:4	C22H36O2	NPNEG	331.264	6.19658e-05	5.8161e-05	7.53514e-05	5.92641e-05	7.24032e-05	6.58201e-05	5.81707e-05	6.14788e-05	5.49189e-05	6.19012e-05	5.39535e-05	4.84504e-05	7.76761e-05	8.83522e-05		8.51928e-05	7.25686e-05	8.63846e-05	7.82031e-05	5.37993e-05	6.24231e-05	8.14333e-05	8.09136e-05	5.92561e-05	5.37951e-05	8.27924e-05	5.88618e-05
FFA20:5	C20H30O2	NPNEG	301.217	5.38133e-05	8.20524e-05	7.78898e-05	6.5761e-05	5.16866e-05	7.1548e-05	5.79423e-05	7.73214e-05	0.000100566	7.3034e-05	0.000127144	9.86979e-05	0.000108031	9.42006e-05		0.000222666	0.000119316	0.000197396	0.000173627	6.23746e-05	7.50166e-05	6.93135e-05	8.04186e-05	5.55584e-05	4.95982e-05	0.000144059	0.000122607
FFA20:4	C20H32O2	NPNEG	303.233	0.000501934	0.000598151	0.000705558	0.000529521	0.000681203	0.000883469	0.000668039	0.000962724	0.00073033	0.00060465	0.000696918	0.000529079	0.000728722	0.000860046		0.00149655	0.00110359	0.00109766	0.00137771	0.000564945	0.000600523	0.000801877	0.00125365	0.000641572	0.00058699	0.000976184	0.000703337
FFA20:3	C20H34O2	NPNEG	305.249	5.99406e-05	6.1486e-05	7.42301e-05	5.26552e-05	7.30565e-05	7.66712e-05	5.8343e-05	6.93699e-05	6.42948e-05	5.84449e-05	5.54269e-05	5.37412e-05	7.18919e-05	8.75351e-05		8.15657e-05	7.64746e-05	7.43794e-05	8.3312e-05	5.17596e-05	5.92036e-05	6.35014e-05	7.86832e-05	6.36645e-05	5.47037e-05	7.06035e-05	5.31479e-05
FFA18:3	C18H30O2	NPNEG	277.217	2.99616e-05	2.1037e-05	3.81451e-05	2.69194e-05	1.84529e-05	2.78918e-05	2.42418e-05	2.17848e-05	2.04883e-05	1.5169e-05	1.1962e-05	1.21152e-05	3.33243e-05	3.35754e-05		2.00236e-05	2.25994e-05	2.96141e-05	2.9959e-05	2.11742e-05	2.39959e-05	3.29226e-05	4.07299e-05	1.86049e-05	1.61335e-05	2.63763e-05	1.79599e-05
FFA18:2	C18H32O2	NPNEG	279.233	0.00022822	0.000194994	0.000310832	0.000177911	0.000119606	0.000206783	0.000201694	0.000129531	0.000140737	0.000124412	0.000110898	0.000115414	0.000194966	0.000211187		0.000185052	0.000193528	0.000213361	0.000242801	0.000127029	0.000166401	0.000200829	0.000173568	0.000119879	9.86401e-05	0.00020337	0.000139332
FFA18:1	C18H34O2	NPNEG	281.249	6.09582e-05	5.04874e-05	7.95927e-05	4.43424e-05	3.57133e-05	6.21806e-05	4.74918e-05	3.44364e-05	4.19377e-05	3.62619e-05	3.83311e-05	3.76313e-05	5.82609e-05	5.59759e-05		4.48819e-05	4.84519e-05	5.97093e-05	6.0463e-05	3.90413e-05	5.50165e-05	6.42951e-05	5.97045e-05	4.2419e-05	3.98893e-05	6.27566e-05	4.22175e-05
FFA18:0	C18H36O2	NPNEG	283.264	0.000163214	0.000150011	0.000156743	0.000152011	0.000170546	0.000148477	0.000157287	0.000183823	0.000174421	0.000178163	0.000143321	0.000149497	0.000145689	0.000185145		0.000170467	0.000153417	0.000172942	0.000167398	0.00016738	0.000147885	0.000189859	0.000194712	0.000176199	0.000168321	0.000202509	0.000167098
FFA16:1	C16H30O2	NPNEG	253.217	2.31972e-05	1.85803e-05	2.92613e-05	1.91319e-05	1.71505e-05	2.36839e-05	1.88e-05	1.47138e-05	1.50892e-05	1.41691e-05	1.11187e-05	1.12661e-05	2.17657e-05	2.2357e-05		1.38163e-05	1.64028e-05	1.97073e-05	1.98048e-05	1.40272e-05	1.86311e-05	2.22081e-05	1.86021e-05	1.40956e-05	1.12964e-05	2.05618e-05	1.45081e-05
FFA16:0	C16H32O2	NPNEG	255.233	0.000181474	0.000149774	0.000195797	0.000159501	0.000146366	0.000175666	0.000145034	0.000140873	0.000135983	0.000119275	0.000127644	0.000119852	0.000161679	0.000177028		0.000171789	0.000181037	0.000177647	0.000192888	0.000137548	0.000150619	0.000170746	0.000183715	0.000143668	0.000127984	0.000179026	0.000135795
FFA14:0	C14H28O2	NPNEG	227.202	1.82971e-05	1.43443e-05	1.91245e-05	1.2782e-05	1.22737e-05	1.54744e-05	1.13543e-05	8.56694e-06	8.42964e-06	7.81073e-06	7.46594e-06	6.70304e-06	1.11346e-05	1.32805e-05		8.80395e-06	1.00877e-05	1.20343e-05	1.1461e-05	1.10406e-05	1.32724e-05	1.23546e-05	1.31732e-05	9.92448e-06	9.4443e-06	1.1621e-05	1.07036e-05
FA12:0	C12H24O2	NPNEG	199.17	3.26926e-05	2.94689e-05	3.45229e-05	3.00887e-05	2.76363e-05	2.63125e-05	2.49795e-05	1.45684e-05	1.7955e-05	1.57125e-05	1.29648e-05	1.44967e-05	3.05627e-05	3.77103e-05		2.41322e-05	3.05939e-05	3.16596e-05	2.88075e-05	2.94001e-05	2.01906e-05	3.11117e-05	2.81886e-05	2.4597e-05	2.41767e-05	2.98367e-05	2.24372e-05
GM3 d18:1/16:0	C57H104N2O21	NPNEG	1151.71	3.3444e-08	1.62105e-08	3.0721e-08	1.96085e-08	1.82045e-08	2.24565e-08	3.1291e-08	2.18615e-08	2.1697e-08	1.2414e-08	2.0394e-08	2.9875e-08	2.13745e-08	2.233e-08		7.19935e-08	3.2138e-08	4.46525e-08	3.2375e-08	5.71035e-08	2.84575e-08	4.2571e-08	3.3003e-08	4.1247e-08	2.6134e-08	3.96035e-08	3.9643e-08
GM3 d18:1/18:0	C59H108N2O21	NPNEG	1179.74	4.23275e-08	1.67695e-08	2.1447e-08	1.83435e-08	1.04815e-08	1.7965e-08	2.4586e-08	2.804e-08	1.98375e-08	1.11075e-08	1.89375e-08	1.6956e-08	2.07455e-08	2.541e-08		3.88765e-08	5.33815e-08	4.524e-08	5.04205e-08	4.83795e-08	3.45555e-08	3.20825e-08	3.03415e-08	3.6664e-08	2.53175e-08	3.7803e-08	4.474e-08
GM3 d18:1/20:0	C61H112N2O21	NPNEG	1207.77	9.9285e-09	7.2665e-09	4.637e-09	8.223e-09	8.2745e-09	1.01055e-08	1.06165e-08	3.327e-09	7.439e-09	3.9205e-09	3.642e-09	1.21115e-08	7.544e-09	6.16e-09		7.9195e-09	7.081e-09	9.4005e-09	7.961e-09	9.5175e-09	1.01635e-08	9.8715e-09	1.27755e-08	3.819e-09	4.0835e-09	1.4401e-08	8.495e-09
GM3 d18:1/22:0	C63H116N2O21	NPNEG	1235.8	7.316e-09	7.8255e-09	1.4491e-08	1.13855e-08	1.04815e-08	1.29125e-08	1.39695e-08	1.3307e-08	8.059e-09	1.2414e-08	1.45675e-08	7.267e-09	1.38305e-08	1.309e-08		2.0158e-08	1.0894e-08	2.05635e-08	1.8045e-08	2.3793e-08	2.43925e-08	1.41905e-08	1.11785e-08	1.60405e-08	1.5517e-08	1.71015e-08	1.41585e-08
GM3 d18:1/24:1	C65H118N2O21	NPNEG	1261.82	1.61995e-08	1.39745e-08	1.68095e-08	1.58135e-08	5.5165e-09	1.85265e-08	1.62045e-08	9.505e-09	1.5498e-08	1.2414e-08	5.0985e-09	8.0745e-09	1.6345e-08	2.387e-08		2.3758e-08	1.03495e-08	1.2338e-08	1.53915e-08	1.5862e-08	1.2196e-08	1.29565e-08	1.0114e-08	2.2151e-08	1.63335e-08	2.6102e-08	2.5485e-08
GM3 d18:1/24:0	C65H120N2O21	NPNEG	1263.83	6.7935e-09	7.2665e-09	9.854e-09	1.2018e-08	4.413e-09	3.3685e-09	1.4528e-08	5.703e-09	1.05385e-08	3.267e-09	6.5555e-09	8.0745e-09	8.801e-09	1.001e-08		1.36785e-08	6.5365e-09	1.1163e-08	1.2207e-08	2.06205e-08	1.2196e-08	1.48075e-08	1.0646e-08	1.8332e-08	6.5335e-09	9.901e-09	1.47245e-08
GM3 d18:0/24:0	C65H122N2O21	NPNEG	1265.85	5.748e-09	3.913e-09	3.478e-09	3.795e-09	2.2065e-09	3.93e-09	5.5875e-09	3.802e-09	3.7195e-09	5.227e-09	4.37e-09	3.2295e-09	4.4005e-09	1.078e-08		3.5995e-09	5.447e-09	4.7e-09	4.246e-09	5.5515e-09	1.0841e-08	5.5525e-09	1.597e-09	1.06935e-08	7.35e-09	4.5005e-09	4.5305e-09
LysoPC14:0e	C22H48NO6P	NPPOS	454.329	4.99423e-07	4.83292e-07	5.01183e-07	4.97824e-07	5.0891e-07	4.94409e-07	4.4478e-07	4.90205e-07	5.88179e-07	7.71346e-07	5.75171e-07	6.52878e-07	4.61393e-07	4.19203e-07		4.60166e-07	5.07057e-07	4.23522e-07	5.12674e-07	4.12736e-07	3.69581e-07	6.99179e-07	4.36186e-07	4.56263e-07	4.14963e-07	5.40121e-07	5.04689e-07
LysoPC16:1	C24H48NO7P	NPPOS	494.324	3.24282e-06	3.49079e-06	2.76609e-06	3.61241e-06	2.65624e-06	2.93855e-06	1.90442e-06	3.98431e-06	5.41277e-06	4.806e-06	5.33011e-06	4.09314e-06	3.99343e-06	3.21954e-06		1.50259e-06	1.47617e-06	1.52702e-06	1.30706e-06	1.78461e-06	1.69597e-06	2.17793e-06	1.88664e-06	1.64054e-06	1.48656e-06	2.51562e-06	1.90804e-06
LysoPC16:0	C24H50NO7P	NPPOS	496.34	0.000114952	0.000118197	0.000105659	0.000132403	0.000112958	0.000125894	0.000102757	0.000144928	0.000151145	0.00013572	0.000145899	0.000136219	0.000120307	0.000119973		9.80445e-05	0.000115331	0.000102315	0.000104338	9.10934e-05	7.60545e-05	0.000106758	9.76765e-05	8.74066e-05	8.81803e-05	9.98034e-05	9.15329e-05
LysoPC18:3	C26H48NO7P	NPPOS	518.324	1.4356e-06	9.93668e-07	1.22985e-06	1.72326e-06	5.34367e-07	8.02699e-07	1.12331e-06	1.0573e-06	1.03363e-06	7.98362e-07	4.98154e-07	5.71797e-07	1.16519e-06	8.23834e-07		3.616e-07	4.48958e-07	4.16443e-07	3.48847e-07	9.38737e-07	5.7525e-07	1.12235e-06	2.22275e-06	5.86822e-07	5.07502e-07	7.23641e-07	6.95427e-07
LysoPC18:2	C26H50NO7P	NPPOS	520.34	5.09024e-05	4.54692e-05	4.82024e-05	5.28487e-05	2.82505e-05	4.07655e-05	4.17321e-05	3.63169e-05	4.96136e-05	4.52672e-05	4.37664e-05	4.8928e-05	3.49029e-05	3.49511e-05		1.96925e-05	2.59907e-05	2.21653e-05	2.01549e-05	3.69007e-05	2.80086e-05	3.03595e-05	2.75974e-05	3.52344e-05	3.13778e-05	3.33382e-05	3.12095e-05
LysoPC18:1	C26H52NO7P	NPPOS	522.355	2.81748e-05	2.77701e-05	2.70564e-05	2.99804e-05	2.30978e-05	2.98962e-05	2.31076e-05	2.9595e-05	3.87801e-05	3.41085e-05	3.70305e-05	4.17371e-05	2.78517e-05	2.62973e-05		1.55138e-05	1.89815e-05	1.69282e-05	1.58619e-05	2.26058e-05	2.10626e-05	2.46241e-05	2.29635e-05	2.59335e-05	2.12088e-05	2.30988e-05	1.90122e-05
LysoPC18:0	C26H54NO7P	NPPOS	524.371	3.16969e-05	3.52305e-05	2.98807e-05	3.55428e-05	3.28046e-05	4.24659e-05	3.73501e-05	3.86954e-05	5.3821e-05	4.00855e-05	3.80944e-05	3.21636e-05	3.44971e-05	3.67762e-05		4.26403e-05	4.60637e-05	4.06064e-05	3.62752e-05	3.99501e-05	3.57856e-05	3.86015e-05	3.60499e-05	3.99778e-05	4.00214e-05	4.63495e-05	3.75025e-05
LysoPC20:5	C28H48NO7P	NPPOS	542.324	2.57197e-07	4.07506e-07	2.67546e-07	3.35518e-07	2.3455e-07	3.43103e-07	2.1792e-07	3.34858e-07	7.23481e-07	4.50989e-07	4.71194e-07	4.86133e-07	2.28629e-07	2.20111e-07		1.03405e-07	1.52368e-07	1.83393e-07	1.47952e-07	2.48275e-07	3.06284e-07	1.60458e-07	1.65923e-07	3.08188e-07	2.5782e-07	1.75534e-07	1.82575e-07
LysoPC20:4	C28H50NO7P	NPPOS	544.34	1.96968e-05	2.54738e-05	2.18589e-05	2.41854e-05	2.31827e-05	3.29282e-05	2.22475e-05	2.63436e-05	2.49477e-05	2.81457e-05	1.84592e-05	1.27305e-05	1.88856e-05	2.12131e-05		7.54594e-06	1.10795e-05	9.6059e-06	8.31474e-06	1.81753e-05	2.12305e-05	1.88689e-05	2.57809e-05	2.47558e-05	2.09703e-05	1.26845e-05	1.43447e-05
LysoPC20:3	C28H52NO7P	NPPOS	546.355	2.09239e-06	3.20432e-06	1.87966e-06	2.59254e-06	2.9729e-06	4.00565e-06	2.1836e-06	4.32162e-06	6.12362e-06	5.77793e-06	4.85375e-06	5.01361e-06	2.50031e-06	2.49263e-06		1.46856e-06	2.02904e-06	1.63734e-06	1.49434e-06	1.88769e-06	3.17946e-06	1.75958e-06	2.2922e-06	5.78408e-06	3.55514e-06	2.07125e-06	1.71225e-06
LysoPC22:6	C30H50NO7P	NPPOS	568.34	7.68898e-06	9.95018e-06	1.02279e-05	1.01324e-05	1.12567e-05	1.65828e-05	8.35945e-06	1.062e-05	1.03135e-05	1.11804e-05	7.57246e-06	7.14931e-06	6.48795e-06	7.87178e-06		4.32615e-06	6.8793e-06	7.57752e-06	5.2316e-06	8.5868e-06	8.1713e-06	5.5133e-06	9.88273e-06	8.71467e-06	6.98453e-06	5.3195e-06	7.56072e-06
LysoPC22:5	C30H52NO7P	NPPOS	570.355	1.1584e-06	1.24324e-06	1.37856e-06	1.26403e-06	1.74757e-06	1.69249e-06	1.09914e-06	1.41898e-06	1.37264e-06	1.38857e-06	1.13847e-06	1.13398e-06	9.51318e-07	1.16726e-06		6.89855e-07	8.0815e-07	9.56413e-07	5.79984e-07	1.32606e-06	1.35055e-06	1.07274e-06	1.77616e-06	1.10082e-06	8.25935e-07	6.99009e-07	9.11204e-07
PC32:2e	C40H78NO7P	NPPOS	716.559	7.84848e-07	5.69377e-07	6.89701e-07	7.01583e-07	2.83692e-07	7.58098e-07	7.47857e-07	5.05748e-07	5.38418e-07	5.49935e-07	7.37383e-07	7.96023e-07	8.84783e-07	7.48179e-07		9.86052e-07	6.32296e-07	6.53429e-07	6.48729e-07	9.30746e-07	5.76978e-07	8.44727e-07	4.62468e-07	8.52836e-07	8.93153e-07	1.54598e-06	8.83834e-07
PC32:1e	C40H80NO7P	NPPOS	718.575	1.34394e-06	1.20211e-06	1.6621e-06	1.36162e-06	7.13896e-07	1.77043e-06	1.75563e-06	1.14636e-06	1.09365e-06	1.26828e-06	1.5581e-06	1.57899e-06	1.7789e-06	1.78934e-06		2.70285e-06	1.82866e-06	1.35762e-06	1.72155e-06	2.23338e-06	1.34401e-06	2.39594e-06	1.2182e-06	2.43195e-06	2.24645e-06	3.47334e-06	1.99363e-06
PC34:2p	C42H80NO7P	NPPOS	742.575	3.70632e-07	3.45103e-07	5.37494e-07	4.78401e-07	1.74569e-07	4.49818e-07	5.67567e-07	3.34034e-07	3.71535e-07	3.5596e-07	4.93428e-07	7.26426e-07	4.72231e-07	5.0871e-07		1.0125e-06	3.51743e-07	3.05446e-07	4.26114e-07	6.93306e-07	4.01078e-07	5.79032e-07	3.52416e-07	5.82999e-07	6.92792e-07	1.28349e-06	7.34104e-07
PC34:1p	C42H82NO7P	NPPOS	744.59	2.29388e-06	2.12595e-06	3.44992e-06	2.84197e-06	1.27609e-06	2.11747e-06	3.70324e-06	1.3397e-06	1.74286e-06	2.87296e-06	3.02619e-06	2.97205e-06	3.12133e-06	3.37577e-06		4.88691e-06	2.65752e-06	2.00039e-06	2.56086e-06	3.95806e-06	2.35879e-06	3.47171e-06	2.03559e-06	4.10017e-06	3.9881e-06	7.45809e-06	3.95417e-06
PC34:0p	C42H84NO7P	NPPOS	746.606	4.26859e-06	4.72994e-06	6.19877e-06	5.57802e-06	2.88536e-06	5.5941e-06	6.00302e-06	4.13844e-06	4.00736e-06	5.22134e-06	7.85935e-06	7.35682e-06	7.45897e-06	7.35486e-06		1.09522e-05	6.6833e-06	5.56135e-06	6.30518e-06	8.65258e-06	5.44574e-06	7.73326e-06	4.89258e-06	9.96854e-06	9.09369e-06	1.59802e-05	7.78938e-06
PC36:4p	C44H80NO7P	NPPOS	766.575	1.31948e-06	1.47749e-06	1.7373e-06	1.61829e-06	9.05495e-07	1.62737e-06	1.8551e-06	1.31564e-06	8.03647e-07	1.29055e-06	1.2786e-06	1.71241e-06	1.81506e-06	2.09569e-06		3.01431e-06	1.53932e-06	1.0859e-06	1.55904e-06	2.24258e-06	1.42882e-06	1.71895e-06	1.07711e-06	2.13683e-06	2.9356e-06	4.139e-06	2.1031e-06
PC36:3p	C44H82NO7P	NPPOS	768.59	4.17038e-06	5.06119e-06	5.7584e-06	5.71489e-06	3.71978e-06	6.12863e-06	6.66754e-06	3.56643e-06	2.79118e-06	6.1093e-06	4.76801e-06	4.78012e-06	6.20992e-06	7.09768e-06		9.94089e-06	4.83846e-06	3.76155e-06	4.50267e-06	8.27625e-06	5.63363e-06	7.07839e-06	5.10899e-06	9.23944e-06	1.04177e-05	1.48185e-05	6.45173e-06
PC36:2p	C44H84NO7P	NPPOS	770.606	2.07919e-06	2.48876e-06	2.82861e-06	2.96058e-06	1.44195e-06	2.63143e-06	3.26606e-06	1.54753e-06	1.59561e-06	3.15459e-06	3.26381e-06	3.63068e-06	2.96803e-06	3.41368e-06		4.81382e-06	2.34901e-06	1.75326e-06	2.12702e-06	3.84751e-06	2.53187e-06	3.13335e-06	1.93971e-06	4.25923e-06	3.83579e-06	7.73092e-06	3.50257e-06
PC36:1p	C44H86NO7P	NPPOS	772.621	5.78741e-06	7.34876e-06	1.0011e-05	9.26264e-06	3.5863e-06	6.69187e-06	1.05848e-05	4.19889e-06	5.18239e-06	7.3764e-06	9.69457e-06	1.10722e-05	9.88702e-06	1.05875e-05		2.29848e-05	8.53172e-06	7.75008e-06	9.52683e-06	1.69768e-05	9.73194e-06	1.3301e-05	7.33186e-06	1.67405e-05	1.61999e-05	2.8489e-05	1.44374e-05
PC36:0p	C44H88NO7P	NPPOS	774.637	3.35957e-06	3.5864e-06	5.00927e-06	4.6172e-06	2.33386e-06	3.3799e-06	4.83223e-06	2.79222e-06	2.91612e-06	4.00354e-06	5.49285e-06	6.92632e-06	5.33804e-06	5.9205e-06		1.44246e-05	6.43605e-06	5.66985e-06	5.6846e-06	9.21901e-06	6.37765e-06	8.48514e-06	5.00603e-06	1.02593e-05	9.78472e-06	1.62161e-05	8.39614e-06
PC38:4p	C46H84NO7P	NPPOS	794.606	4.15377e-06	5.19551e-06	6.39557e-06	5.13817e-06	4.06517e-06	6.51347e-06	6.35603e-06	3.3382e-06	2.78374e-06	6.13552e-06	4.42277e-06	4.95407e-06	5.24599e-06	6.40599e-06		1.0202e-05	5.00551e-06	3.92618e-06	4.1403e-06	8.18133e-06	5.67003e-06	6.85837e-06	4.53065e-06	8.38965e-06	7.55083e-06	1.21458e-05	5.9519e-06
PC38:3p	C46H86NO7P	NPPOS	796.621	5.66248e-06	7.71555e-06	9.32715e-06	7.99206e-06	5.33364e-06	8.77939e-06	9.14322e-06	5.09415e-06	3.69365e-06	9.43789e-06	5.59605e-06	6.39745e-06	9.2564e-06	1.15573e-05		1.67346e-05	8.08272e-06	7.71226e-06	7.63057e-06	1.58841e-05	1.23082e-05	1.29372e-05	9.96613e-06	1.64608e-05	1.84569e-05	2.51098e-05	1.13355e-05
PC38:2p	C46H88NO7P	NPPOS	798.637	1.77763e-06	2.7557e-06	2.72783e-06	2.42063e-06	1.70445e-06	2.58122e-06	3.08866e-06	1.99477e-06	1.73582e-06	3.33238e-06	3.22462e-06	4.06596e-06	3.06736e-06	3.83544e-06		6.64669e-06	2.74085e-06	2.57184e-06	2.67808e-06	4.35502e-06	4.04671e-06	3.77507e-06	2.26923e-06	5.7373e-06	5.31977e-06	8.38355e-06	3.23622e-06
PC38:1p	C46H90NO7P	NPPOS	800.653	3.89337e-06	4.55032e-06	8.21155e-06	7.30397e-06	2.54033e-06	4.85495e-06	8.63273e-06	2.56116e-06	3.53825e-06	4.48771e-06	6.3016e-06	9.30308e-06	6.48476e-06	8.19704e-06		9.25389e-06	4.25001e-06	3.59396e-06	4.01605e-06	9.43982e-06	4.80404e-06	4.64091e-06	2.09612e-06	6.23387e-06	6.71945e-06	1.72299e-05	6.40121e-06
PC40:6p	C48H84NO7P	NPPOS	818.606	1.85781e-06	2.26639e-06	2.97515e-06	2.18222e-06	1.60011e-06	2.59184e-06	2.54269e-06	1.57879e-06	1.50096e-06	2.55059e-06	2.32071e-06	2.94378e-06	2.16718e-06	2.66643e-06		4.53965e-06	2.35316e-06	1.83585e-06	2.35055e-06	3.18028e-06	2.48922e-06	2.91165e-06	1.87295e-06	3.22951e-06	2.90526e-06	5.58242e-06	2.72773e-06
PC40:5p	C48H86NO7P	NPPOS	820.621	3.0333e-06	3.65745e-06	5.72777e-06	3.87199e-06	2.96861e-06	4.38047e-06	4.62953e-06	2.45416e-06	1.93433e-06	5.08145e-06	2.47521e-06	3.45296e-06	3.67277e-06	5.68319e-06		1.12134e-05	5.06895e-06	5.57998e-06	5.3277e-06	8.54308e-06	6.09603e-06	6.47999e-06	4.45937e-06	6.86662e-06	7.6001e-06	1.23693e-05	6.17329e-06
PC40:4p	C48H88NO7P	NPPOS	822.637	1.59553e-06	2.10473e-06	2.81339e-06	1.93956e-06	1.49969e-06	2.23774e-06	2.47062e-06	1.54743e-06	1.34515e-06	2.73515e-06	1.69159e-06	2.28213e-06	1.98955e-06	3.04662e-06		5.17416e-06	2.1569e-06	2.34431e-06	2.28059e-06	3.94334e-06	3.21278e-06	3.20508e-06	2.27611e-06	2.91854e-06	2.82351e-06	5.8785e-06	2.72472e-06
PC40:3p	C48H90NO7P	NPPOS	824.653	2.34286e-06	3.28647e-06	4.77375e-06	3.51004e-06	2.13032e-06	3.97988e-06	3.86451e-06	1.86938e-06	1.80728e-06	3.31388e-06	2.2671e-06	2.7154e-06	4.12494e-06	5.72778e-06		5.03828e-06	2.73937e-06	2.4813e-06	2.35356e-06	5.2731e-06	4.66322e-06	4.13138e-06	2.39088e-06	4.52283e-06	4.66279e-06	8.94873e-06	3.24908e-06
PC40:2p	C48H92NO7P	NPPOS	826.668	6.5533e-07	9.2525e-07	1.05989e-06	1.06754e-06	6.52743e-07	1.18985e-06	1.10303e-06	7.47811e-07	7.39453e-07	1.11246e-06	9.72661e-07	1.35333e-06	1.13419e-06	1.58727e-06		2.1627e-06	9.04165e-07	7.84905e-07	8.66155e-07	1.50147e-06	1.54671e-06	1.43848e-06	6.69613e-07	1.79176e-06	1.5645e-06	3.28997e-06	1.17844e-06
PC40:1p	C48H94NO7P	NPPOS	828.684	3.28586e-07	5.94841e-07	5.749e-07	5.67625e-07	3.9621e-07	4.66101e-07	6.69471e-07	5.33152e-07	5.06921e-07	7.70311e-07	6.00516e-07	7.48031e-07	5.96883e-07	6.73785e-07		1.33498e-06	4.39469e-07	6.06318e-07	5.53882e-07	9.38088e-07	1.04536e-06	1.05481e-06	4.5513e-07	8.3057e-07	7.51477e-07	1.87137e-06	7.3515e-07
PC32:2	C40H76NO8P	NPPOS	730.538	1.62998e-06	1.32623e-06	1.94886e-06	1.79733e-06	6.40194e-07	9.81888e-07	1.36112e-06	9.6988e-07	1.12333e-06	1.42756e-06	1.56936e-06	1.32117e-06	1.9403e-06	2.7493e-06		9.43638e-07	7.39192e-07	9.57865e-07	9.09029e-07	1.76962e-06	1.07836e-06	1.37012e-06	7.95443e-07	1.62746e-06	1.04218e-06	2.65656e-06	1.45384e-06
PC32:1	C40H78NO8P	NPPOS	732.554	6.35185e-06	6.80791e-06	6.84284e-06	8.87981e-06	4.20459e-06	6.86068e-06	5.47394e-06	7.21868e-06	7.79555e-06	8.75752e-06	7.95026e-06	7.63453e-06	1.16984e-05	1.30008e-05		5.30499e-06	4.45021e-06	5.01483e-06	4.4429e-06	8.68804e-06	5.46167e-06	6.51519e-06	3.80937e-06	1.13247e-05	7.03717e-06	9.84561e-06	5.32127e-06
PC32:0	C40H80NO8P	NPPOS	734.569	1.0776e-05	1.13466e-05	1.16221e-05	1.41616e-05	6.15484e-06	1.39148e-05	1.16389e-05	1.34256e-05	1.08168e-05	1.19341e-05	1.44014e-05	1.38559e-05	1.55246e-05	1.55695e-05		1.8738e-05	1.55456e-05	1.18813e-05	1.58751e-05	1.54053e-05	9.90758e-06	1.74042e-05	1.31296e-05	2.22968e-05	1.81809e-05	2.43824e-05	1.59453e-05
PC34:3	C42H78NO8P	NPPOS	756.554	1.77231e-05	1.83787e-05	2.10375e-05	3.00139e-05	6.79696e-06	1.60778e-05	1.93246e-05	1.21529e-05	1.50421e-05	1.60685e-05	2.43706e-05	1.71817e-05	3.06231e-05	3.13358e-05		1.96653e-05	1.03547e-05	1.07728e-05	1.13594e-05	2.74618e-05	1.3142e-05	2.27809e-05	1.9026e-05	1.87254e-05	1.59463e-05	3.73299e-05	1.9915e-05
PC34:2	C42H80NO8P	NPPOS	758.569	0.00032419	0.000354434	0.000449592	0.000504618	0.000187135	0.0003338	0.000399213	0.000238119	0.000282101	0.000335103	0.000509476	0.000417427	0.000544365	0.000616731		0.000674131	0.000359682	0.000309981	0.000376635	0.000587489	0.000334043	0.000415698	0.000211628	0.000569672	0.000520577	0.000910673	0.000481484
PC36:5	C44H78NO8P	NPPOS	780.554	5.3739e-06	9.56436e-06	6.21352e-06	9.88086e-06	4.42496e-06	8.20433e-06	6.74401e-06	6.47502e-06	7.17727e-06	1.22959e-05	1.03024e-05	9.00612e-06	9.67619e-06	1.17174e-05		8.62723e-06	4.69133e-06	4.5964e-06	4.6106e-06	1.09491e-05	8.71522e-06	6.47221e-06	4.47273e-06	1.042e-05	1.06314e-05	1.56203e-05	6.75184e-06
PC36:4	C44H80NO8P	NPPOS	782.569	0.00018619	0.000270999	0.000258525	0.000334516	0.000197815	0.000370733	0.000279015	0.000257971	0.000152141	0.000312407	0.000226679	0.000191217	0.000383872	0.00043361		0.000369716	0.000203124	0.000194246	0.000181104	0.000413463	0.000316961	0.000289812	0.000246193	0.000446825	0.000513178	0.000582292	0.000277417
PC36:3	C44H82NO8P	NPPOS	784.585	7.70447e-05	0.000107851	0.000107186	0.000118903	6.42307e-05	0.000106886	0.000110562	8.63873e-05	0.000100762	0.000149985	0.000199786	0.000187914	0.00013406	0.000144237		0.000199882	8.82266e-05	7.68265e-05	8.61331e-05	0.000120833	0.000107203	0.000111724	6.39998e-05	0.000187062	0.00017461	0.000236152	0.000112787
PC36:2	C44H84NO8P	NPPOS	786.601	0.000148988	0.000197591	0.000202939	0.000229929	9.45421e-05	0.000188611	0.000268051	0.000125779	0.000179841	0.000207036	0.000306134	0.000271684	0.00022273	0.000257291		0.000582462	0.000202824	0.000211587	0.000224405	0.000440542	0.000240198	0.000278432	0.000143403	0.000409262	0.00042479	0.000652638	0.000338549
PC36:1	C44H86NO8P	NPPOS	788.616	3.42581e-05	4.40258e-05	4.47346e-05	5.34445e-05	2.69095e-05	4.94221e-05	5.75702e-05	3.60385e-05	4.82114e-05	5.33561e-05	7.71716e-05	6.49791e-05	6.02589e-05	6.19554e-05		0.000156111	5.88553e-05	6.26031e-05	6.4827e-05	0.000106013	6.34821e-05	7.92427e-05	4.48335e-05	0.000111316	0.000114629	0.00017369	8.86632e-05
PC38:6	C46H80NO8P	NPPOS	806.569	0.000116815	0.000187396	0.000209187	0.00021496	0.000134345	0.000268495	0.000192534	0.000144398	0.000104441	0.000223391	0.000166779	0.000164699	0.000220168	0.000299156		0.000322118	0.000194486	0.00018489	0.000174857	0.000320589	0.000203754	0.000170681	0.000129189	0.000213656	0.00023326	0.000370722	0.000182187
PC38:5	C46H82NO8P	NPPOS	808.585	5.00231e-05	8.19893e-05	8.33141e-05	8.62017e-05	6.32698e-05	0.000102694	8.35149e-05	6.61113e-05	5.60901e-05	0.000132153	9.0503e-05	7.84125e-05	9.23162e-05	0.000127436		0.000136775	6.32861e-05	6.68907e-05	5.61455e-05	0.000122719	9.74896e-05	7.85612e-05	5.85613e-05	9.65097e-05	0.000104962	0.000151097	6.48466e-05
PC38:4	C46H84NO8P	NPPOS	810.601	0.000100256	0.000157236	0.000163965	0.000147867	0.000117224	0.000246603	0.000197066	0.000125461	0.000111555	0.000201892	0.000130428	0.000104176	0.000207615	0.000263976		0.000283351	0.000147336	0.000145248	0.00012883	0.000317617	0.000242832	0.000239642	0.000166162	0.000329814	0.000382569	0.000471123	0.000178124
PC38:3	C46H86NO8P	NPPOS	812.616	1.94031e-05	3.36742e-05	2.90746e-05	3.01794e-05	2.45089e-05	4.72402e-05	3.76665e-05	2.89027e-05	3.42233e-05	5.30945e-05	5.46807e-05	4.78219e-05	4.20989e-05	5.34383e-05		7.97261e-05	3.45904e-05	3.27376e-05	3.1911e-05	5.3446e-05	5.32636e-05	4.74751e-05	2.81726e-05	8.96806e-05	9.01675e-05	0.00010964	3.97189e-05
PC40:7	C48H82NO8P	NPPOS	832.585	1.05292e-05	2.07427e-05	1.86901e-05	1.83201e-05	1.44287e-05	2.56431e-05	1.80687e-05	1.14855e-05	1.16111e-05	3.17769e-05	1.86593e-05	2.21186e-05	1.95485e-05	2.42541e-05		2.90154e-05	1.3906e-05	1.34081e-05	1.40048e-05	2.15224e-05	1.75395e-05	1.34341e-05	8.36949e-06	1.91286e-05	1.9681e-05	2.9409e-05	1.23932e-05
PC40:6	C48H84NO8P	NPPOS	834.601	2.61012e-05	3.9968e-05	4.60298e-05	3.90505e-05	3.25034e-05	5.82026e-05	4.66003e-05	2.42743e-05	2.69409e-05	4.54946e-05	2.83759e-05	2.92043e-05	4.12965e-05	6.64435e-05		8.15253e-05	4.49484e-05	4.42957e-05	4.10659e-05	6.87979e-05	4.97068e-05	6.12692e-05	3.0648e-05	5.67114e-05	6.93855e-05	0.000112129	3.74011e-05
PC40:5	C48H86NO8P	NPPOS	836.616	7.55752e-06	1.13192e-05	1.31745e-05	1.20328e-05	1.05146e-05	1.58446e-05	1.32543e-05	7.86892e-06	8.6516e-06	1.53311e-05	9.89406e-06	1.09923e-05	1.24885e-05	2.01022e-05		2.80601e-05	1.1674e-05	1.40104e-05	1.03125e-05	2.0086e-05	1.69762e-05	1.68642e-05	1.04499e-05	1.55631e-05	1.73761e-05	2.97795e-05	1.009e-05
SM d18:1/16:1	C39H77N2O6P	NPPOS	701.559	3.45291e-06	3.33196e-06	4.60965e-06	4.27791e-06	1.72082e-06	4.34897e-06	4.10128e-06	4.00178e-06	3.78284e-06	3.24413e-06	3.00923e-06	4.77636e-06	6.14173e-06	6.02741e-06		5.57249e-06	3.57818e-06	4.36691e-06	3.69591e-06	5.78251e-06	4.57247e-06	7.54694e-06	7.97463e-06	7.6148e-06	7.67745e-06	1.00096e-05	7.16082e-06
SM d18:1/16:0	C39H79N2O6P	NPPOS	703.575	1.38164e-05	1.5201e-05	1.8847e-05	1.58726e-05	1.04106e-05	1.946e-05	1.84008e-05	1.88027e-05	1.57642e-05	1.78423e-05	1.07382e-05	1.76063e-05	2.50849e-05	2.52315e-05		2.69404e-05	2.03706e-05	2.26506e-05	2.14008e-05	2.51934e-05	2.22905e-05	2.99432e-05	2.72838e-05	3.64978e-05	3.82264e-05	3.554e-05	3.27674e-05
SM d18:0/16:0	C39H81N2O6P	NPPOS	705.591	1.78156e-06	1.73027e-06	2.01059e-06	1.70067e-06	1.26983e-06	1.62258e-06	2.07116e-06	2.25337e-06	1.69788e-06	1.74354e-06	1.11593e-06	1.96458e-06	2.9491e-06	2.67737e-06		2.69915e-06	2.42049e-06	2.58788e-06	2.21269e-06	2.61529e-06	2.29438e-06	3.05609e-06	3.10573e-06	4.19089e-06	4.20809e-06	4.05692e-06	3.64778e-06
SM d18:1/17:1	C40H79N2O6P	NPPOS	715.575	3.60515e-08	5.78335e-08	7.8103e-08	5.7961e-08	2.31325e-08	5.06875e-08	5.8173e-08	4.54785e-08	4.9886e-08	3.8458e-08	2.1136e-08	4.92e-08	1.09541e-07	7.3349e-08		1.36533e-07	8.1701e-08	8.4972e-08	8.30095e-08	1.05164e-07	1.54511e-07	1.43953e-07	1.84329e-07	1.63763e-07	1.6488e-07	1.58299e-07	1.56761e-07
SM d18:1/17:0	C40H81N2O6P	NPPOS	717.591	2.33734e-07	2.65139e-07	3.64437e-07	2.72541e-07	1.93381e-07	2.10689e-07	3.44896e-07	3.02847e-07	2.33294e-07	1.84026e-07	1.66601e-07	2.47484e-07	4.13921e-07	3.94214e-07		7.17075e-07	5.16741e-07	5.35951e-07	4.89543e-07	5.92545e-07	5.6529e-07	1.01747e-06	1.12916e-06	9.52004e-07	9.59617e-07	8.37247e-07	7.28303e-07
SM d18:1/18:1	C41H81N2O6P	NPPOS	729.591	1.05325e-06	8.12794e-07	1.19782e-06	9.95879e-07	5.17421e-07	1.09122e-06	1.02039e-06	1.01429e-06	7.02366e-07	6.51119e-07	3.93657e-07	5.55602e-07	1.30711e-06	1.28532e-06		1.85043e-06	1.60779e-06	2.32582e-06	1.54159e-06	2.1242e-06	1.80198e-06	3.03212e-06	3.58923e-06	2.46547e-06	2.54255e-06	2.60503e-06	1.87237e-06
SM d18:1/18:0	C41H83N2O6P	NPPOS	731.606	2.68236e-06	2.10056e-06	2.64136e-06	2.29577e-06	1.20507e-06	2.12884e-06	2.26559e-06	2.39375e-06	1.61978e-06	1.54041e-06	1.05347e-06	1.53018e-06	3.35511e-06	2.87173e-06		4.59263e-06	4.17029e-06	3.96079e-06	3.66983e-06	4.82301e-06	4.01311e-06	6.32202e-06	8.55961e-06	5.20943e-06	6.59568e-06	5.46875e-06	5.35895e-06
SM d18:0/18:0	C41H85N2O6P	NPPOS	733.622	1.33431e-06	1.4824e-06	1.71949e-06	1.43797e-06	1.34548e-06	1.6421e-06	2.01447e-06	1.95437e-06	1.81347e-06	1.51881e-06	1.56328e-06	2.32595e-06	2.29384e-06	1.55991e-06		1.68314e-06	2.33322e-06	2.41668e-06	1.82893e-06	1.97656e-06	2.02022e-06	2.34819e-06	3.54988e-06	2.75158e-06	2.8559e-06	2.40199e-06	2.62035e-06
SM d18:1/19:1	C42H83N2O6P	NPPOS	743.606	7.3628e-08	8.9544e-08	1.28651e-07	8.13255e-08	1.98795e-08	5.70235e-08	5.901e-08	6.8798e-08	4.76565e-08	5.91345e-08	1.7521e-08	6.7896e-08	1.16551e-07	1.13832e-07		1.11744e-07	8.20985e-08	1.053e-07	8.53055e-08	1.39614e-07	1.23311e-07	1.79085e-07	1.74949e-07	1.53284e-07	1.25085e-07	2.05954e-07	1.18669e-07
SM d18:1/19:0	C42H85N2O6P	NPPOS	745.622	2.48403e-07	2.5427e-07	3.58759e-07	2.83515e-07	1.23258e-07	2.05144e-07	3.44889e-07	1.91436e-07	1.63327e-07	1.67485e-07	1.15419e-07	2.11076e-07	2.66575e-07	3.03191e-07		5.24576e-07	3.93732e-07	4.30653e-07	4.21031e-07	5.14489e-07	4.83051e-07	6.01821e-07	7.09005e-07	7.9723e-07	7.82712e-07	8.27348e-07	5.53021e-07
SM d18:1/20:1	C43H85N2O6P	NPPOS	757.622	5.88025e-07	7.51611e-07	7.75016e-07	6.51161e-07	2.78e-07	7.61879e-07	8.69651e-07	5.73666e-07	6.09798e-07	4.50456e-07	4.02846e-07	5.61967e-07	1.05544e-06	9.94138e-07		1.2069e-06	1.1194e-06	1.26236e-06	1.12518e-06	1.2941e-06	1.04734e-06	1.45808e-06	1.5228e-06	1.99788e-06	1.63375e-06	1.63744e-06	1.20262e-06
SM d18:1/20:0	C43H87N2O6P	NPPOS	759.637	2.40561e-06	2.51386e-06	3.62078e-06	2.96433e-06	1.08174e-06	2.81276e-06	2.89506e-06	2.00792e-06	2.33545e-06	1.5427e-06	1.46503e-06	2.77062e-06	3.88935e-06	3.3145e-06		5.34666e-06	3.76256e-06	5.21492e-06	3.67569e-06	4.2567e-06	3.4463e-06	4.71139e-06	3.51755e-06	6.8372e-06	6.26067e-06	6.27536e-06	4.61297e-06
SM d18:1/21:1	C44H87N2O6P	NPPOS	771.637	2.01051e-07	1.80866e-07	2.47419e-07	2.77464e-07	6.687e-08	2.48739e-07	2.56999e-07	1.17447e-07	2.46148e-07	1.40196e-07	2.37287e-07	4.30583e-07	2.86022e-07	3.18121e-07		3.88046e-07	2.15084e-07	3.35305e-07	2.11887e-07	2.90755e-07	3.02631e-07	3.77275e-07	3.10845e-07	4.87214e-07	3.36024e-07	5.07747e-07	2.8556e-07
SM d18:1/21:0	C44H89N2O6P	NPPOS	773.653	8.7585e-07	7.89092e-07	1.18634e-06	1.0661e-06	1.98457e-07	9.42642e-07	1.28248e-06	5.39667e-07	8.21886e-07	4.68244e-07	5.07721e-07	1.15979e-06	1.20209e-06	1.36772e-06		2.0357e-06	1.50868e-06	1.47779e-06	1.35571e-06	1.85749e-06	1.30722e-06	2.40354e-06	1.09924e-06	2.32037e-06	2.00235e-06	3.23948e-06	2.08212e-06
SM d18:1/22:1	C45H89N2O6P	NPPOS	785.653	3.98656e-06	4.41246e-06	5.17747e-06	5.2302e-06	1.2623e-06	7.35432e-06	5.54777e-06	3.58976e-06	5.83845e-06	3.08298e-06	3.67714e-06	7.29515e-06	7.22325e-06	6.86496e-06		8.3447e-06	5.46203e-06	6.74494e-06	5.88904e-06	6.83408e-06	5.0604e-06	9.85212e-06	4.79178e-06	1.14311e-05	8.98046e-06	1.02537e-05	7.18878e-06
SM d18:1/22:0	C45H91N2O6P	NPPOS	787.669	8.04484e-06	8.6187e-06	9.91722e-06	1.04535e-05	2.33852e-06	9.12999e-06	1.06229e-05	5.38297e-06	8.82819e-06	4.47685e-06	6.35067e-06	1.10681e-05	1.43349e-05	1.08063e-05		1.66817e-05	1.28356e-05	1.51898e-05	1.26373e-05	1.53075e-05	1.02813e-05	1.74169e-05	7.64032e-06	2.16141e-05	1.79476e-05	2.205e-05	1.83644e-05
SM d18:1/23:1	C46H91N2O6P	NPPOS	799.669	1.80681e-06	1.77871e-06	2.84384e-06	1.83763e-06	1.10116e-06	2.40705e-06	2.27454e-06	1.65082e-06	1.71924e-06	2.04536e-06	1.44752e-06	2.76436e-06	3.13935e-06	2.51725e-06		2.57775e-06	2.08395e-06	2.14024e-06	1.9725e-06	2.59004e-06	2.32645e-06	3.4137e-06	2.52248e-06	4.31388e-06	3.28945e-06	3.50098e-06	2.22685e-06
SM d18:1/23:0	C46H93N2O6P	NPPOS	801.684	2.59904e-06	2.68423e-06	4.11884e-06	2.51138e-06	1.63487e-06	2.12545e-06	2.86622e-06	1.92071e-06	2.19582e-06	2.91096e-06	1.43158e-06	4.23687e-06	3.66413e-06	3.20228e-06		3.60903e-06	4.12627e-06	3.34463e-06	3.07657e-06	3.75096e-06	3.33253e-06	4.42719e-06	3.78304e-06	5.44892e-06	4.80028e-06	5.04867e-06	3.77587e-06
SM d18:1/24:1	C47H93N2O6P	NPPOS	813.684	1.73177e-05	1.76792e-05	2.26116e-05	1.65277e-05	1.51437e-05	2.33744e-05	1.8947e-05	1.55358e-05	1.54909e-05	2.20658e-05	1.31428e-05	1.84729e-05	3.50496e-05	2.16359e-05		1.80099e-05	1.72e-05	2.06407e-05	1.58394e-05	1.70631e-05	1.63358e-05	1.91359e-05	1.32302e-05	2.96319e-05	2.61415e-05	2.3916e-05	1.61548e-05
SM d18:1/24:0	C47H95N2O6P	NPPOS	815.7	5.70051e-06	5.42816e-06	7.2778e-06	6.14056e-06	3.26496e-06	5.97435e-06	6.26922e-06	4.60829e-06	5.57977e-06	5.36013e-06	3.40934e-06	7.88343e-06	1.13652e-05	8.16433e-06		6.94141e-06	7.124e-06	6.87529e-06	5.84326e-06	7.03959e-06	5.12977e-06	7.32592e-06	5.18895e-06	9.28404e-06	7.66225e-06	7.49854e-06	6.5705e-06
SM d18:0/24:0	C47H97N2O6P	NPPOS	817.716	5.84702e-07	4.97181e-07	7.30781e-07	6.32959e-07	3.4167e-07	5.724e-07	5.9783e-07	4.38838e-07	5.39476e-07	4.69468e-07	3.81124e-07	9.00267e-07	1.19419e-06	6.28691e-07		7.42397e-07	7.01894e-07	7.58401e-07	5.74427e-07	6.21045e-07	5.18605e-07	8.23979e-07	4.97062e-07	8.94205e-07	7.63447e-07	8.37674e-07	6.95434e-07
SM d18:1/25:1	C48H95N2O6P	NPPOS	827.7	2.09301e-07	2.07875e-07	2.88084e-07	2.43124e-07	1.70258e-07	1.79401e-07	2.70391e-07	2.19073e-07	1.46605e-07	2.47732e-07	8.95555e-08	2.68675e-07	3.4592e-07	2.15503e-07		2.86605e-07	2.86388e-07	2.72933e-07	2.55682e-07	3.20231e-07	2.56973e-07	3.71389e-07	2.99849e-07	4.03922e-07	3.85133e-07	3.50598e-07	3.57128e-07
SM d18:1/25:0	C48H97N2O6P	NPPOS	829.716	2.65516e-07	2.58369e-07	3.71855e-07	2.97913e-07	2.15444e-07	2.96632e-07	2.7624e-07	2.49867e-07	2.06807e-07	2.60958e-07	1.70498e-07	3.44432e-07	5.36465e-07	3.40314e-07		4.4752e-07	3.22819e-07	3.53609e-07	3.79494e-07	4.40859e-07	3.29944e-07	4.18524e-07	3.72598e-07	5.29224e-07	4.26571e-07	4.99788e-07	3.45146e-07
SM d18:0/25:0	C48H99N2O6P	NPPOS	831.731	9.3483e-08	1.30937e-07	1.65044e-07	1.2688e-07	9.72285e-08	1.52857e-07	1.67407e-07	1.8336e-07	1.55793e-07	1.41426e-07	8.4823e-08	1.90412e-07	2.20692e-07	1.81703e-07		2.08622e-07	2.13061e-07	1.60945e-07	1.85628e-07	1.87361e-07	1.78171e-07	1.84154e-07	2.45834e-07	2.54984e-07	2.10612e-07	2.221e-07	2.49771e-07
SM d18:1/26:1	C49H97N2O6P	NPPOS	841.716	7.0881e-08	4.1687e-08	6.892e-08	3.9506e-08	5.2048e-08	5.02915e-08	2.84585e-08	4.4327e-08	3.9574e-08	4.0112e-08	3.1426e-08	5.166e-08	7.44635e-08	9.13105e-08		5.18165e-08	8.09035e-08	3.49875e-08	6.13665e-08	5.1409e-08	4.71275e-08	7.80045e-08	7.32515e-08	8.1878e-08	9.3158e-08	9.8621e-08	6.5291e-08
SM d18:1/26:0	C49H99N2O6P	NPPOS	843.731	5.16295e-08	2.49535e-08	7.17415e-08	4.2101e-08	5.09665e-08	2.13835e-08	4.47805e-08	3.7131e-08	5.2675e-08	3.3082e-08	1.5574e-08	5.412e-08	6.25925e-08	5.47835e-08		5.09155e-08	3.6844e-08	5.0315e-08	3.3101e-08	4.69685e-08	2.5176e-08	6.7548e-08	5.44845e-08	5.47965e-08	6.4806e-08	6.71295e-08	6.11435e-08
SM d18:0/26:0	C49H101N2O6P	NPPOS	845.747	2.41345e-08	2.08435e-08	2.89795e-08	1.55715e-08	1.8072e-08	2.61355e-08	3.01325e-08	2.8496e-08	1.83935e-08	2.93605e-08	1.39055e-08	1.4268e-08	3.939e-08	3.50005e-08		4.37065e-08	1.80215e-08	2.56575e-08	2.59715e-08	3.7575e-08	5.37965e-08	4.07435e-08	3.54525e-08	4.35155e-08	3.97855e-08	4.9723e-08	3.65295e-08
S1P d18:1	C18H38NO5P	NPPOS	380.256	3.88591e-07	2.52832e-07	2.05456e-07	2.59103e-07	2.55924e-07	2.82235e-07	2.8467e-07	3.24765e-07	3.11844e-07	2.84904e-07	4.25196e-07	3.65114e-07	4.18077e-07	3.14264e-07		4.60464e-07	3.32944e-07	3.33389e-07	3.06135e-07	3.50726e-07	3.48054e-07	3.87288e-07	2.77354e-07	4.30651e-07	3.00373e-07	5.06289e-07	3.98203e-07
Cer d18:1/16:0	C34H67NO3	NPPOS	538.519	8.05116e-07	9.05772e-07	1.34601e-06	1.31937e-06	7.0226e-08	1.12135e-06	5.59809e-07	4.62165e-07	3.65905e-07	5.30738e-07	4.02504e-07	8.45522e-07	8.55877e-07	6.47083e-07		5.46299e-07	6.30574e-07	2.53699e-07	3.94793e-07	6.38345e-07	1.98918e-07	8.12721e-07	2.52803e-07	8.57762e-07	9.504e-07	9.1492e-07	4.71694e-07
Cer d18:0/16:0	C34H69NO3	NPPOS	540.535	6.7093e-08	9.66157e-07	1.81893e-07	5.07448e-07	1.40453e-07	1.55264e-07	2.19535e-08	1.23244e-07	1.2578e-07	1.87969e-07	1.00626e-07	6.03945e-07	2.85292e-07	1.07847e-06		3.40317e-07	1.71975e-07	6.59616e-07	1.75465e-08	3.37373e-07	5.85055e-08	3.19283e-07	2.97416e-07	1.78218e-07	2.57167e-07	9.75914e-07	7.86155e-08
Cer d18:1/18:0	C36H71NO3	NPPOS	566.551	0	0	6.54816e-07	1.44643e-06	4.21357e-07	2.07019e-07	1.86603e-07	3.0811e-07	5.71725e-08	1.1057e-08	8.3855e-08	5.4355e-07	1.42646e-07	7.18985e-08		7.16455e-08	3.82165e-08	4.82027e-07	1.05278e-07	1.18536e-07	2.45723e-07	2.61232e-07	1.93321e-07	1.00247e-07	8.83403e-07	8.53925e-07	1.10062e-07
Cer d18:0/18:0	C36H73NO3	NPPOS	568.566	4.02558e-07	1.81154e-07	5.8206e-07	1.77607e-07	0	3.45035e-08	1.20743e-07	1.23244e-07	4.5738e-08	4.4228e-08	3.3542e-08	4.22761e-07	7.1323e-08	1.43797e-07		2.59715e-07	4.96816e-07	1.2685e-08	1.75464e-07	3.64725e-08	4.68045e-08	0	1.78449e-07	4.45545e-08	7.82685e-08	7.01438e-07	1.41509e-07
Cer d18:1/20:0	C38H75NO3	NPPOS	594.582	2.01279e-07	1.81154e-07	6.18438e-07	7.61175e-08	0	6.90065e-08	0	0	4.5738e-08	5.5285e-08	3.3542e-07	2.35538e-06	1.18871e-07	2.73213e-06		9.8513e-08	0	5.07395e-08	1.05278e-07	8.20635e-08	1.40413e-07	1.16103e-07	2.37933e-07	1.5594e-07	2.57167e-07	6.09945e-08	1.88678e-07
Cer d18:1/22:0	C40H79NO3	NPPOS	622.613	1.34186e-07	6.03847e-07	9.82225e-07	7.86544e-07	1.40453e-07	8.45329e-07	3.84183e-07	3.3892e-07	5.48858e-07	3.98053e-07	1.17397e-07	2.23459e-06	1.0223e-06	1.36607e-06		6.71679e-07	1.58599e-06	6.97671e-07	2.71968e-07	1.36795e-06	5.03147e-07	1.05944e-06	4.16382e-07	1.45934e-06	1.40892e-06	2.86699e-06	2.42174e-06
Cer d18:1/24:1	C42H81NO3	NPPOS	648.629	4.02558e-07	1.32847e-06	1.74618e-06	7.86544e-07	1.75565e-06	2.76026e-07	6.9153e-07	6.1622e-07	4.91685e-07	8.51393e-07	5.0313e-07	3.50288e-06	4.75487e-07	1.22227e-06		1.70158e-07	1.24219e-06	6.72301e-07	7.63335e-07	1.01226e-06	2.80826e-07	8.27234e-07	2.37933e-07	8.7995e-07	1.01758e-06	1.46387e-06	3.14463e-07
Cer d18:1/24:0	C42H83NO3	NPPOS	650.645	2.68372e-07	2.41539e-07	6.54816e-07	1.09101e-06	5.61809e-07	1.89767e-07	4.39066e-07	8.62708e-07	2.40125e-07	7.96107e-07	6.37299e-07	1.75144e-06	7.60779e-07	2.87593e-07		3.1345e-07	1.05096e-06	3.17123e-07	7.28172e-07	9.39246e-07	7.25468e-07	1.43689e-06	3.12287e-07	1.45934e-06	9.95215e-07	1.21989e-06	5.97479e-07
Cer d18:0/24:1	C42H83NO3	NPPOS	650.645	0	6.0385e-08	0	1.0149e-07	0	3.45035e-08	2.19535e-08	5.54597e-07	0	1.65856e-07	5.0313e-08	2.41578e-07	0	2.15695e-07		5.37345e-08	5.7325e-08	1.64904e-07	0	1.09418e-07	2.3402e-08	1.30616e-07	7.4354e-08	6.68315e-08	3.35435e-08	1.21989e-07	1.88678e-07
Cer d18:0/24:0	C42H85NO3	NPPOS	652.66	0	1.2077e-07	2.18272e-07	3.55214e-07	9.1294e-07	1.38013e-07	1.9758e-07	5.85408e-07	8.00415e-08	7.73995e-08	2.01252e-07	1.93262e-06	4.27939e-07	1.43797e-07		8.9557e-08	7.6433e-08	5.07395e-08	4.3866e-08	9.118e-09	3.15929e-07	2.90257e-07	2.82545e-07	4.12128e-07	1.67718e-07	7.01438e-07	2.5157e-07
GluCer d18:1/16:0	C40H77NO8	NPPOS	700.572	3.55027e-07	2.89793e-07	2.88492e-07	2.08423e-07	3.18549e-07	2.29088e-07	2.61115e-07	5.8069e-07	2.64115e-07	4.94464e-07	5.50124e-07	7.24421e-07	7.59751e-07	1.08144e-06		3.42478e-07	2.7223e-07	2.46087e-07	3.39817e-07	2.83623e-07	3.00487e-07	2.72484e-07	1.07994e-06	3.45393e-07	4.00803e-07	4.11077e-07	3.25405e-07
GluCer d18:0/16:0	C40H79NO8	NPPOS	702.588	2.23035e-08	2.16235e-08	4.56005e-08	3.14865e-08	1.24895e-08	1.0865e-08	2.4145e-08	5.71085e-08	1.3542e-08	3.96635e-08	2.5899e-08	3.89145e-08	1.09165e-07	6.007e-08		9.19955e-08	9.6455e-09	3.2748e-08	2.43325e-08	3.9783e-08	2.22075e-08	4.91785e-08	6.33585e-08	4.93265e-08	3.1629e-08	4.41425e-08	1.1108e-08
GluCer d18:1/18:0	C42H81NO8	NPPOS	728.604	1.50548e-07	1.21093e-07	1.09229e-07	5.3977e-08	5.2457e-08	8.8729e-08	6.33805e-08	1.01706e-07	6.36465e-08	9.45825e-08	5.9568e-08	6.5321e-08	2.12192e-07	1.80211e-07		1.20105e-07	9.0023e-08	1.21263e-07	1.1265e-07	1.02304e-07	1.34493e-07	1.23349e-07	5.73549e-07	1.5347e-07	1.743e-07	1.40282e-07	7.69635e-08
GluCer d18:0/18:0	C42H83NO8	NPPOS	730.619	2.78795e-08	6.9196e-08	1.16655e-08	1.4995e-09	4.1216e-08	1.8108e-08	3.0181e-08	1.72105e-08	1.5573e-08	2.13575e-08	9.4965e-09	1.3898e-08	4.15135e-08	1.2872e-08		3.833e-09	7.502e-09	1.50465e-08	1.8925e-08	8.8405e-09	1.29545e-08	9.3675e-09	4.0508e-08	1.6442e-08	2.4805e-09	1.17715e-08	6.3475e-09
GluCer d18:1/20:0	C44H85NO8	NPPOS	756.635	2.32343e-07	2.76801e-07	2.29097e-07	2.81916e-07	7.36895e-08	3.14282e-07	3.41922e-07	1.91702e-07	1.79451e-07	1.59435e-07	2.34003e-07	2.55747e-07	3.13694e-07	6.05062e-07		5.41894e-07	3.25867e-07	5.34019e-07	3.46168e-07	2.38122e-07	2.88797e-07	3.0765e-07	5.08081e-07	4.5789e-07	4.87801e-07	4.40591e-07	2.56338e-07
GluCer d18:0/20:0	C44H87NO8	NPPOS	758.65	3.7175e-09	1.2974e-08	1.3786e-08	1.1995e-08	9.992e-09	2.716e-09	1.1318e-08	2.2687e-08	1.354e-09	6.865e-09	9.4965e-09	1.3898e-08	0	3.4326e-08		1.66105e-08	6.43e-09	9.736e-09	1.2617e-08	1.5787e-08	9.253e-09	1.0148e-08	6.232e-09	1.5757e-08	3.1629e-08	1.9619e-08	1.2695e-08
GluCer d18:1/22:0	C46H89NO8	NPPOS	784.666	1.18454e-06	8.86884e-07	1.01242e-06	1.65211e-06	3.27291e-07	1.28695e-06	1.50895e-06	6.15243e-07	8.90472e-07	6.01397e-07	1.51015e-06	1.7821e-06	2.24257e-06	3.84247e-06		3.02389e-06	1.20452e-06	1.50555e-06	1.4636e-06	1.49005e-06	1.11441e-06	1.56623e-06	1.28609e-06	2.01235e-06	1.77838e-06	1.86241e-06	1.52366e-06
GluCer d18:0/22:0	C46H91NO8	NPPOS	786.682	7.24865e-08	2.59485e-08	4.0298e-08	2.5489e-08	1.24895e-08	3.6216e-08	4.22535e-08	1.40815e-08	5.1459e-08	2.5171e-08	2.2446e-08	3.75245e-08	7.6889e-08	6.86515e-08		1.20116e-07	1.60755e-08	4.8679e-08	3.6949e-08	2.0207e-08	1.17205e-08	3.51275e-08	4.77785e-08	9.24975e-08	4.8374e-08	4.9047e-08	4.99865e-08
GluCer d18:1/24:1	C48H91NO8	NPPOS	810.682	5.42808e-07	5.73115e-07	5.33581e-07	4.84376e-07	4.41038e-07	8.05355e-07	7.24934e-07	7.55402e-07	4.72182e-07	8.83148e-07	9.67568e-07	1.21009e-06	1.24143e-06	2.72135e-06		5.64954e-07	3.56963e-07	5.10044e-07	3.93976e-07	3.28478e-07	3.44971e-07	4.45911e-07	1.0528e-06	5.84061e-07	5.42952e-07	5.4359e-07	3.42886e-07
GluCer d18:0/24:1	C48H93NO8	NPPOS	812.697	3.04829e-07	1.68665e-07	2.83207e-07	3.464e-07	1.04924e-07	2.81636e-07	4.63492e-07	2.9891e-07	2.8174e-07	3.18163e-07	5.69123e-07	7.2858e-07	7.67476e-07	1.06431e-06		4.31939e-07	1.80072e-07	2.04481e-07	1.94688e-07	3.03209e-07	2.71504e-07	3.58427e-07	6.30701e-07	4.35233e-07	2.655e-07	5.16139e-07	2.85702e-07
GluCer d18:1/24:0	C48H93NO8	NPPOS	812.697	2.60205e-08	1.94615e-08	1.0605e-08	5.9975e-09	1.1241e-08	2.0824e-08	1.1318e-08	2.5816e-08	1.89585e-08	4.5765e-09	1.81295e-08	3.05755e-08	3.6901e-08	8.5815e-09		3.1943e-08	2.1435e-09	3.18625e-08	1.7123e-08	5.6835e-09	8.0195e-09	9.3675e-09	3.53145e-08	1.6442e-08	2.35665e-08	1.3733e-08	1.8249e-08
GluCer d18:0/24:0	C48H95NO8	NPPOS	814.713	0	6.487e-09	2.227e-08	0	1.249e-09	1.0865e-08	9.0545e-09	1.2517e-08	1.96355e-08	2.13575e-08	1.3813e-08	1.5288e-08	1.23005e-08	8.58145e-08		1.4055e-08	3.215e-09	3.5405e-09	1.17155e-08	1.13665e-08	3.7015e-09	2.34185e-08	4.0508e-08	1.16465e-08	3.101e-09	1.2752e-08	1.4282e-08
14:0-carnitine	C21H41NO4	NPPOS	372.311	1.69996e-06	1.06497e-06	2.47575e-06	1.25858e-06	7.73686e-07	1.01749e-06	1.17806e-06	1.18524e-06	1.11853e-06	9.57995e-07	6.61875e-07	6.84752e-07	1.37025e-06	1.80586e-06		1.22732e-06	1.37654e-06	1.01636e-06	1.00135e-06	8.82767e-07	1.28322e-06	1.2118e-06	1.57089e-06	1.47355e-06	1.06347e-06	2.25115e-06	6.83792e-07
14:1-carnitine	C21H39NO4	NPPOS	370.295	1.09886e-06	8.35574e-07	1.78369e-06	1.1073e-06	5.91077e-07	9.08787e-07	1.2209e-06	1.24975e-06	7.14792e-07	9.85498e-07	7.92974e-07	7.65137e-07	9.05332e-07	1.29221e-06		1.17497e-06	8.05978e-07	7.17413e-07	7.49375e-07	8.32323e-07	8.90449e-07	1.11666e-06	9.48831e-07	1.25604e-06	9.34131e-07	2.13347e-06	7.05903e-07
16:0-carnitine	C23H45NO4	NPPOS	400.342	3.09072e-06	1.96962e-06	4.4586e-06	2.89436e-06	1.85027e-06	1.84815e-06	2.45799e-06	2.6731e-06	1.9879e-06	1.9758e-06	1.16045e-06	1.73296e-06	3.12904e-06	4.46884e-06		2.85622e-06	2.72623e-06	2.80655e-06	2.60523e-06	2.34609e-06	1.82262e-06	3.03811e-06	2.44932e-06	2.32024e-06	2.39269e-06	3.37098e-06	1.34115e-06
16:1-carnitine	C23H43NO4	NPPOS	398.326	1.19604e-06	6.06201e-07	1.59562e-06	8.14361e-07	5.91077e-07	9.21832e-07	9.31705e-07	1.06794e-06	6.95814e-07	8.25068e-07	3.24482e-07	5.21007e-07	1.29687e-06	1.04353e-06		5.70034e-07	7.5617e-07	6.09054e-07	5.4976e-07	5.54883e-07	6.96896e-07	1.18741e-06	8.09765e-07	9.27577e-07	5.84117e-07	1.32625e-06	4.11593e-07
16:2-carnitine	C23H41NO4	NPPOS	396.311	2.45866e-07	3.14569e-07	3.66115e-07	2.06005e-07	1.82609e-07	1.47835e-07	2.94504e-07	3.08031e-07	1.51974e-07	2.4752e-07	1.31082e-07	1.07178e-07	2.02733e-07	2.77187e-07		1.45416e-07	2.08287e-07	1.7188e-07	1.17806e-07	2.68008e-07	2.37822e-07	1.33128e-07	2.8293e-07	1.95505e-07	2.60839e-07	2.02786e-07	1.52688e-07
18:0-carnitine	C25H49NO4	NPPOS	428.373	6.4049e-07	3.83381e-07	9.50611e-07	6.79171e-07	3.07552e-07	6.21778e-07	9.15641e-07	5.51524e-07	5.36678e-07	4.90457e-07	3.69626e-07	5.83529e-07	5.31298e-07	7.29687e-07		1.1343e-06	8.06014e-07	7.21179e-07	6.47931e-07	9.33262e-07	6.00107e-07	9.72732e-07	1.00743e-06	1.26556e-06	1.52294e-06	1.59818e-06	7.25836e-07
18:1-carnitine	C25H47NO4	NPPOS	426.358	4.05967e-06	2.04504e-06	5.02012e-06	3.32924e-06	1.81667e-06	2.86168e-06	3.22395e-06	2.42363e-06	1.94056e-06	2.34715e-06	9.21942e-07	1.32199e-06	3.30051e-06	3.11483e-06		3.49642e-06	1.64825e-06	2.26104e-06	2.15359e-06	2.9611e-06	2.22099e-06	3.35907e-06	3.64307e-06	3.11402e-06	2.81663e-06	4.01214e-06	1.76393e-06
18:2-carnitine	C25H45NO4	NPPOS	424.342	7.5887e-07	5.99673e-07	1.02115e-06	9.1744e-07	3.65218e-07	6.43519e-07	9.74584e-07	5.77926e-07	4.63047e-07	6.14217e-07	2.36377e-07	4.19783e-07	7.93452e-07	7.25577e-07		8.08518e-07	4.16573e-07	4.44647e-07	4.71223e-07	7.5981e-07	4.09274e-07	9.31957e-07	6.07325e-07	8.07133e-07	5.64052e-07	1.08291e-06	4.95681e-07
18:3-carnitine	C25H43NO4	NPPOS	422.326	1.1838e-07	1.1141e-07	2.88862e-07	1.44847e-07	8.6499e-08	1.1305e-07	2.30249e-07	1.20279e-07	1.02108e-07	2.15435e-07	1.6763e-07	8.3361e-08	1.50302e-07	1.50822e-07		1.9195e-07	5.88635e-08	2.42874e-07	8.18095e-08	1.41874e-07	1.02319e-07	1.35844e-07	1.92685e-07	1.64224e-07	2.00645e-07	1.4195e-07	9.9579e-08
CE				0.00239755	0.00294266	0.0027477	0.00279656	0.00185267	0.0033059	0.00243783	0.00200944	0.00242469	0.00248182	0.00216176	0.00253055	0.00310455	0.00370393		0.00596762	0.00290241	0.00315787	0.00340475	0.00383143	0.00362789	0.00314709	0.00225369	0.00519321	0.00402237	0.0050771	0.00364513
Cho				0.000990049	0.00115349	0.00114204	0.00109901	0.000748954	0.00112901	0.00100704	0.000705293	0.000868724	0.00105714	0.000775224	0.000989682	0.00121176	0.00146289		0.00132808	0.000910926	0.0010515	0.000957177	0.00151842	0.00130906	0.00109303	0.00085344	0.00184075	0.00152767	0.00167485	0.00110207
TAG				0.00025931	0.000606292	0.000822402	0.000853177	0.000600074	0.000190634	0.000183907	0.000617397	0.000490347	0.000427543	0.000595521	0.000675497	0.000784628	0.000929426		0.000863141	0.000558093	0.000920486	0.00105941	0.000504136	0.000833595	0.000390431	0.000244366	0.00130286	0.000428831	0.000558551	0.000222208
DAG				6.48918e-05	7.56317e-05	6.20639e-05	8.48773e-05	6.18003e-05	6.2457e-05	8.28524e-05	8.85934e-05	6.60986e-05	5.92692e-05	5.82163e-05	6.73418e-05	5.95265e-05	0.000105837		8.99478e-05	7.11272e-05	9.6839e-05	9.31392e-05	5.47525e-05	9.23911e-05	6.27573e-05	6.54683e-05	9.28059e-05	6.64671e-05	9.46455e-05	7.2679e-05
FFA				0.00250999	0.00304667	0.00338177	0.00239838	0.00269384	0.00324404	0.00262823	0.00331746	0.00272998	0.00275624	0.00248434	0.00210041	0.0028941	0.00348084		0.00525523	0.00425913	0.00464571	0.00501802	0.00221979	0.00258852	0.00317133	0.00377616	0.00239171	0.0021794	0.00359838	0.00267934
acylcarnitine				1.29089e-05	7.93044e-06	1.79605e-05	1.13513e-05	6.56466e-06	9.08412e-06	1.14276e-05	1.01574e-05	7.7114e-06	8.65914e-06	4.76644e-06	6.2197e-06	1.16798e-05	1.36085e-05		1.16051e-05	8.80291e-06	8.991e-06	8.37808e-06	9.68013e-06	8.2637e-06	1.20867e-05	1.15122e-05	1.15238e-05	1.03395e-05	1.61198e-05	6.38016e-06
PC				0.00119429	0.00161664	0.00175655	0.00192588	0.00102986	0.00192894	0.00183014	0.00123564	0.00119915	0.00188266	0.00194521	0.00171941	0.00212796	0.00253528		0.00314417	0.00152831	0.00145128	0.00149469	0.00277566	0.00186347	0.00195355	0.00124325	0.00272715	0.00283646	0.00412112	0.00196701
PE				2.93012e-05	3.78172e-05	3.20776e-05	2.84797e-05	2.90629e-05	2.56785e-05	2.00706e-05	2.48903e-05	2.99866e-05	3.60501e-05	3.1044e-05	3.54487e-05	4.52434e-05	5.14068e-05		4.75935e-05	2.58213e-05	2.55478e-05	3.10484e-05	4.22924e-05	4.31167e-05	4.06505e-05	2.45856e-05	5.31237e-05	5.16435e-05	5.36422e-05	2.92742e-05
PS				8.22108e-07	7.96536e-07	6.92971e-07	8.45913e-07	5.28449e-07	8.09259e-07	6.54914e-07	1.38184e-06	1.66778e-06	7.02772e-07	1.80511e-06	1.37879e-06	7.2296e-07	1.15053e-06		3.56406e-06	2.5502e-06	1.45079e-06	3.03323e-06	8.43118e-07	1.07798e-06	1.69986e-06	1.69661e-06	9.85718e-07	6.06267e-07	1.84607e-06	1.66714e-06
PI				4.92579e-05	6.08149e-05	5.36797e-05	5.61165e-05	3.50976e-05	6.03652e-05	6.23855e-05	2.79579e-05	6.27069e-05	4.54126e-05	4.36744e-05	3.90193e-05	6.62836e-05	7.90104e-05		8.95743e-05	6.28994e-05	6.05205e-05	6.16197e-05	6.46797e-05	5.75879e-05	6.38585e-05	6.02277e-05	6.31329e-05	7.42604e-05	0.000102462	5.8741e-05
PA				2.46436e-07	1.62646e-07	1.75984e-07	1.52669e-07	1.09394e-07	1.79461e-07	1.66347e-07	1.39459e-07	1.71218e-07	1.17933e-07	2.5628e-07	2.10385e-07	2.14197e-07	2.17976e-07		7.75804e-07	3.05554e-07	2.80547e-07	2.9466e-07	2.73042e-07	1.85774e-07	3.69879e-07	1.88275e-07	2.65623e-07	2.28431e-07	4.83701e-07	2.85637e-07
PG				6.01568e-07	7.45599e-07	6.8651e-07	7.61742e-07	6.6285e-07	5.02255e-07	3.68501e-07	4.69443e-07	6.06533e-07	9.51804e-07	4.64327e-07	8.71102e-07	8.06112e-07	9.05036e-07		1.07182e-06	5.05561e-07	5.71938e-07	5.75976e-07	7.60812e-07	9.26799e-07	9.74756e-07	3.31484e-07	1.73789e-06	1.51198e-06	1.3989e-06	5.38127e-07
LBPA				7.83204e-07	7.88951e-07	8.93732e-07	9.59535e-07	1.01873e-06	1.10672e-06	8.96887e-07	6.70523e-07	7.6155e-07	8.01078e-07	8.99721e-07	1.03738e-06	9.23525e-07	1.05224e-06		1.36458e-06	8.44198e-07	8.20548e-07	6.22987e-07	1.21367e-06	8.86951e-07	9.67618e-07	6.34858e-07	1.14998e-06	1.25462e-06	1.98198e-06	8.5119e-07
LPC				0.000261798	0.000271914	0.000250908	0.000295118	0.000240204	0.00029881	0.000242527	0.000298106	0.000343875	0.0003085	0.000303689	0.000290879	0.000252233	0.000255425		0.000192349	0.000229748	0.000204343	0.000194567	0.00022391	0.00019779	0.000231717	0.000228731	0.000231899	0.000215791	0.000227319	0.000207077
LPE				7.57808e-06	9.11333e-06	8.00691e-06	8.21154e-06	6.80563e-06	6.08357e-06	5.27973e-06	9.61785e-06	9.51507e-06	8.86148e-06	9.34658e-06	1.0353e-05	8.13024e-06	9.50223e-06		1.22128e-05	6.47386e-06	7.44072e-06	6.65748e-06	9.00565e-06	7.97443e-06	1.00047e-05	7.55928e-06	8.32774e-06	7.49094e-06	1.25862e-05	7.96919e-06
LPS				4.05775e-08	4.06065e-08	3.949e-08	3.1823e-08	4.2683e-08	3.3888e-08	3.67075e-08	6.0077e-08	7.0803e-08	6.6734e-08	7.85595e-08	5.6297e-08	4.1591e-08	4.23745e-08		5.4944e-08	4.44245e-08	5.74825e-08	4.5884e-08	5.37535e-08	5.47955e-08	4.2386e-08	4.2605e-08	5.2826e-08	5.8309e-08	6.79595e-08	6.69515e-08
LPA				6.5914e-08	6.72815e-08	7.9051e-08	7.7314e-08	7.03245e-08	7.7535e-08	5.6559e-08	9.3509e-08	1.30289e-07	8.596e-08	8.8269e-08	1.16769e-07	8.8629e-08	8.04225e-08		1.75513e-07	9.8968e-08	1.13446e-07	8.1182e-08	1.09756e-07	1.0012e-07	1.09758e-07	7.22765e-08	6.54805e-08	5.93885e-08	1.20797e-07	7.95525e-08
LPI				1.31777e-06	1.88581e-06	1.73245e-06	1.81301e-06	1.06082e-06	1.8931e-06	1.62322e-06	2.02377e-06	1.92963e-06	1.58139e-06	1.62887e-06	2.06116e-06	2.12211e-06	2.33696e-06		2.18876e-06	1.95945e-06	2.15159e-06	1.91023e-06	2.71593e-06	2.83161e-06	3.44153e-06	2.60877e-06	3.25947e-06	2.41131e-06	4.33687e-06	2.47055e-06
SM				6.95383e-05	7.13446e-05	9.14576e-05	7.63342e-05	4.41451e-05	8.72479e-05	8.39277e-05	6.81569e-05	7.06997e-05	7.07552e-05	5.10533e-05	8.78021e-05	0.000125721	0.000101271		0.000111801	9.26524e-05	0.000104348	8.85709e-05	0.000105857	8.82983e-05	0.000126697	0.000101446	0.000156425	0.000145176	0.000148165	0.000119259
Cer				2.28116e-06	4.58925e-06	6.98471e-06	6.64778e-06	4.00289e-06	3.07079e-06	2.62342e-06	3.97462e-06	2.00104e-06	3.11809e-06	2.46534e-06	1.44343e-05	4.16051e-06	7.9088e-06		2.61507e-06	5.35048e-06	3.36151e-06	2.6057e-06	4.65078e-06	2.53914e-06	5.25378e-06	2.48342e-06	5.61431e-06	6.04937e-06	9.88138e-06	4.76449e-06
GluCer				2.9225e-06	2.47204e-06	2.60025e-06	3.10367e-06	1.40662e-06	3.10564e-06	3.49206e-06	2.69307e-06	2.27213e-06	2.67018e-06	3.98982e-06	4.91635e-06	5.81389e-06	9.76516e-06		5.30381e-06	2.47468e-06	3.26305e-06	2.97257e-06	2.84745e-06	2.52252e-06	3.21066e-06	5.36486e-06	4.19051e-06	3.79051e-06	4.06515e-06	2.92362e-06
GM3				1.21757e-07	7.32265e-08	1.01437e-07	8.91875e-08	5.9578e-08	8.9264e-08	1.16783e-07	8.5546e-08	8.67885e-08	6.07645e-08	7.3565e-08	8.55875e-08	9.3041e-08	1.1165e-07		1.79983e-07	1.25828e-07	1.48058e-07	1.40646e-07	1.80827e-07	1.32802e-07	1.32032e-07	1.09656e-07	1.48948e-07	1.01269e-07	1.49413e-07	1.51777e-07
S1P				3.88591e-07	2.52832e-07	2.05456e-07	2.59103e-07	2.55924e-07	2.82235e-07	2.8467e-07	3.24765e-07	3.11844e-07	2.84904e-07	4.25196e-07	3.65114e-07	4.18077e-07	3.14264e-07		4.60464e-07	3.32944e-07	3.33389e-07	3.06135e-07	3.50726e-07	3.48054e-07	3.87288e-07	2.77354e-07	4.30651e-07	3.00373e-07	5.06289e-07	3.98203e-07
