# Supplementary material for: Skeletal muscle-secreted DLPC orchestrates systemic energy homeostasis by enhancing adipose browning
Source: Nat Commun. 2023 Nov 30;14:7916. doi: 10.1038/s41467-023-43402-z (PMC10689447; doi:10.1038/s41467-023-43402-z)
Supplement: Supplementary file 9 — Source data [file 41467_2023_43402_MOESM9_ESM.xlsx]

## Sheet: Figure1
Figure1.c
			ONTOLOGY	ID	Description	GeneRatio	BgRatio	pvalue	p.adjust	qvalue	geneID	Count
Sol	Up	GO:0019395	BP	GO:0019395	fatty acid oxidation	4/87	112/29008	0.000366251	0.00733118	0.00444491	Hadh/Decr1/Fabp3/Acaa2	4
		GO:0034440	BP	GO:0034440	lipid oxidation	4/87	119/29008	0.00046087	0.00835496	0.00506562	Hadh/Decr1/Fabp3/Acaa2	4
	Down	GO:0010876	BP	GO:0010876	lipid localization	13/175	437/29008	2.79e-06	0.000365788	0.000272948	Hbp1/Plin5/Abca1/Stat5b/Nfkbia/Gpihbp1/Gps2/Plin3/Pnpla2/Irs2/Ptpn11/Abca6/Fzd4	13
		GO:0030730	BP	GO:0030730	sequestering of triglyceride	3/175	18/29008	0.000164753	0.00580754	0.00433354	Plin5/Plin3/Pnpla2	3
		GO:0019915	BP	GO:0019915	lipid storage	5/175	89/29008	0.000208005	0.00684336	0.00510646	Plin5/Stat5b/Nfkbia/Plin3/Pnpla2	5
		GO:0032368	BP	GO:0032368	regulation of lipid transport	6/175	153/29008	0.000343279	0.00949953	0.00708847	Hbp1/Abca1/Nfkbia/Gps2/Irs2/Ptpn11	6
		GO:0005811	CC	GO:0005811	lipid droplet	5/174	105/28886	0.000444637	0.00687705	0.00533565	Plin4/Plin5/Plin3/Pnpla2/Pnpla7	5
Figure1.d
TA	UP	GO:0030016	CC	GO:0030016	myofibril	8/105	222/28886	1.57758e-06	0.000255426	0.000207994	Myod1/Jph2/Calm3/Ank1/Fhod3/Calm2/Synpo2l/Palld	8
		GO:0030017	CC	GO:0030017	sarcomere	7/105	197/28886	7.98346e-06	0.00043084	0.000350833	Jph2/Calm3/Ank1/Fhod3/Calm2/Synpo2l/Palld	7
	Down	GO:0010876	BP	GO:0010876	lipid localization	16/260	437/29008	2.44698e-06	0.00018681	0.00012899	Cd36/Hbp1/Plin5/Abca1/Abcc3/Nfkbia/Gpihbp1/Runx1/Plin3/Pnpla2/Spp1/Dgat2/Irs2/Gramd1b/Zfyve1/Fzd4	16
		GO:0019915	BP	GO:0019915	lipid storage	7/260	89/29008	1.57962e-05	0.000765238	0.000528387	Cd36/Plin5/Nfkbia/Plin3/Pnpla2/Dgat2/Zfyve1	7
		GO:0006641	BP	GO:0006641	triglyceride metabolic process	6/260	111/29008	0.000505216	0.00793781	0.00548096	Cd36/Plin5/Sik1/Pnpla2/Tbl1xr1/Dgat2	6
		GO:0030730	BP	GO:0030730	sequestering of triglyceride	3/260	18/29008	0.000525736	0.0080496	0.00555815	Plin5/Plin3/Pnpla2	3
		GO:0005811	CC	GO:0005811	lipid droplet	9/252	105/28886	3.67992e-07	3.55726e-05	2.47911e-05	Plin4/Plin5/Rsad2/Plin3/Pnpla2/Dgat2/Pnpla7/Abhd4/Zfyve1	9
Figure1.f
		SD			HFD				Two-way ANOVA multiple comparisons	Adjusted P Value	Sumamry
	TA	5.1629	3.6288	7.86279	12.3991	11.2381	8.72811		TA-SD vs. HFD	*	0.0116
	Sol	2.31286	2.16226	2.1183	5.34996	4.97214	1.83896		Sol-SD vs. HFD	ns	0.3963

## Sheet: Figure2
Fig.2a
Weight gain
Week	SD-WT
0	0	0	0	0	0	0	0	0	0	0	0
2	-0.3	1.7	0.6	0.4	0.5	4.6	3.7	4.2	0.1	2.9	3.6					Two-way ANOVA multiple comparisons	Adjusted P Value	Sumamry
4	2.6	4.7	3.3	2.8	2.7	4.3	4.7	4.7	0.9	4.9	5.1					SD-WT vs. SD-KO (0-week)	>0.9999	ns
6	3.7	7	3.5	3.4	3.8	3.8	6	4.1	2.5	7.6	6.5					SD-WT vs. SD-KO (2-week)	0.6372	ns
8	3.6	8.5	6.7	3.2	4.1	4.3	4.3	8	3	8	7.1					SD-WT vs. SD-KO (4-week)	0.4274	ns
10	4.7	9.9	8.9	4.5	5.1	4.9	9.1	5.2	2.9	8.3	8.5					SD-WT vs. SD-KO (6-week)	0.1684	ns
																SD-WT vs. SD-KO (8-week)	0.2263	ns
	SD-KO															SD-WT vs. SD-KO (10-week)	0.0443	*
0	0	0	0	0	0	0	0	0								HFD-WT vs. HFD-KO (0-week)	>0.9999	ns
2	3.4	3.8	0.4	0.1	0.4	-0.9	0.7	0.7								HFD-WT vs. HFD-KO (2-week)	0.0005	***
4	3.9	3.7	2.1	3.5	3.2	0.1	1.3	2.1								HFD-WT vs. HFD-KO (4-week)	<0.0001	****
6	4.4	4.9	3.4	6.1	1.6	-0.4	1.3	2.8								HFD-WT vs. HFD-KO (6-week)	<0.0001	****
8	4.5	3.8	6.5	7	3.1	0.9	2.7	3.2								HFD-WT vs. HFD-KO (8-week)	<0.0001	****
10	2.9	5.7	6.1	8.3	3.4	2	1.5	4.5								HFD-WT vs. HFD-KO (10-week)	<0.0001	****
	HFD-WT
0	0	0	0	0	0	0	0	0	0	0	0	0
2	4.3	5.2	3.3	3.5	2.9	6.6	4.4	4.8	4.7	3.5	4.8	1.8
4	7.4	9.3	6.7	5.9	4.1	8.7	6.6	9.5	7.2	6.2	7	4.5
6	9.2	11.3	7.8	6.4	10	12.6	10.2	12.6	7.2	6.8	8.3	6.1
8	10.9	13.7	10.7	7.4	18.6	11.3	11	11.9	12	10.6	12.6	7.1
10	12.6	17.3	12.3	9.2	24.9	13	13.7	11.8	13.7	13.2	15.4	10.4
	HFD-KO
0	0	0	0	0	0	0	0	0
2	-1.1	-1.2	0.7	2	1.2	3.3	2.6	-2.3
4	0.6	0.7	1.2	6.1	2.2	4.2	2.6	-1
6	1.4	2.1	1.1	5.1	2.5	5.2	4.1	-0.1
8	2.3	3.2	1.4	5.7	2.5	5.6	4.4	1
10	3	4.2	3.3	8.1	3.8	7.1	5.7	2.5
Fig.2c																Two-way ANOVA multiple comparisons	Adjusted P Value	Sumamry
Fat mass/BW (%)																iWAT
iWAT	SD-WT															SD-WT vs. SD-KO	0.9202	ns
	0.93768	1.10016	1.04162	0.78592	0.81769	1.16741	1.19882	0.72073								HFD-WT vs. HFD-KO	0.001	***
	SD-KO
	1.48091	0.9749	0.96086	0.76567	1.00594	1.86957	0.96891	1.16465								gWAT
	HFD-WT															SD-WT vs. SD-KO	0.9949	ns
	4.24984	3.46158	3.78792	2.74887	2.69363	2.66376	1.62081	1.28413								HFD-WT vs. HFD-KO	0.009	**
	HFD-KO
	1.09522	1.37951	2.7388	0.95323	1.18869	1.26567	1.44397
gWAT	SD-WT
	1.92131	1.90849	2.37855	1.62988	1.05068	1.29137	2.03187	0.82147
	SD-KO
	2.39237	1.13343	1.54511	0.81269	1.28747	2.03834	1.33657	1.95053
	HFD-WT
	4.6739	4.39892	4.40133	3.17519	3.54615	3.33897	2.1684	2.70159
	HFD-KO
	1.20569	2.68125	4.2572	1.49388	2.38626	2.76297	2.34195
Fig.2d	H&E-stained sections of iWAT and gWAT
									Scale bar, 100 mm.
Fig. 2e	VO2				Fig. 2f	VCO2				Fig. 2g	Eergy expenditure
		HFD-WT	HFD-KO				HFD-WT	HFD-KO				HFD-WT	HFD-KO
	1	2960.83	3482.82			1	2360.83	3097.64			1	14.3115	17.7566
	2	3021.08	3490			2	2438.58	2995.27			2	14.507	16.8835
	3	3017.75	3326.09			3	2374.42	2798.18			3	14.2977	15.9103
	4	3038.17	3181.27			4	2387.83	2681.73			4	14.9954	16.1123
	5	3018.42	3173.82			5	2354.17	2727.27			5	14.5574	16.3059
	6	3313.58	3107.18			6	2480.67	2635.09			6	15.7909	14.8677
	7	3167.5	3419.18			7	2466	2951.55			7	15.2191	16.4916
	8	3095.08	3471.82			8	2415.33	2965.91			8	14.9872	17.0706
	9	2982.33	3346			9	2264.75	2814.91			9	14.2961	16.4544
	10	2989.83	3389.73			10	2370.75	2914.73			10	14.6245	16.6171
	11	2976.83	3502.55			11	2372.08	2995.45			11	14.2541	17.2567
	12	3045.08	3410.09			12	2349	2972.82			12	14.7374	16.7855
	13	2917	3328.82			13	2244.92	2762.55			13	13.8974	16.5786
	14	2943.42	3276.27			14	2246.92	2806.27			14	14.0616	16.741
	15	2820.25	3309.82			15	2166.67	2851.27			15	13.7238	16.228
	16	2935.5	3304.45			16	2276.25	2934.36			16	14.2809	16.3354
	17	3038	3203.27			17	2427.83	2852.27			17	14.6416	15.7648
	18	2854.58	3197.36			18	2353.67	2825.36			18	13.4043	16.173
	19	2993.5	3240.91			19	2261.25	2870			19	14.5849	15.9854
	20	2887.25	3279.45			20	2204.08	2880.27			20	13.9148	16.1884
	21	2702.17	3150			21	2097.08	2823.55			21	13.0621	15.9615
	22	2955.5	3303.45			22	2376.83	2896.73			22	14.2966	16.5379
	23	3034.92	3565.18			23	2426.92	3116.27			23	14.2923	17.5157
	24	2985.08	3473.36			24	2416.58	3095.91			24	14.8351	17.1261
	25	2858.67	3188.73			25	2210.67	2756.45			25	13.8181	15.3311
	26	2912.92	3437.27			26	2287.92	2784.73			26	13.8524	16.9688
	27	2808.67	3185.27			27	2213.5	2731.73			27	13.4764	15.4248
	28	2909.42	3562.64			28	2257.33	2912.82			28	14.1573	17.4636
	29	2718.08	3313.82			29	2143.33	2789.82			29	13.1953	15.9778
	30	2757.17	3266.82			30	2148	2874.64			30	13.4079	15.8529
	31	2832.33	3201.55			31	2221.25	2647.82			31	13.5818	15.5905
	32	3039.83	3373.64			32	2326.67	2813.09			32	14.2699	16.6949
	33	2834.33	3360.36			33	2209.33	2824.45			33	13.4319	15.8223
	34	2831.67	3523			34	2175.17	3011.18			34	13.4285	17.0522
	35	2900.08	3465.45			35	2256.58	2989.27			35	14.1199	16.9204
	36	2914.42	3542.91			36	2262.75	2922.27			36	14.1124	15.9883
	37	2930.5	3420.36			37	2295.83	2798.55			37	13.8032	16.3534
	38	2860.25	3348.55			38	2244.83	2829.18			38	13.4029	16.2284
	39	2880.58	3331.82			39	2244.5	2722.18			39	13.8661	16.3462
	40	2812.58	3176			40	2194.92	2684.18			40	13.3439	14.7245
	41	3047.92	3260.64			41	2399.67	2742.64			41	14.4752	16.1432
	42	2925.67	3418			42	2388.83	2953.36			42	14.3124	16.9332
	43	2896.17	3516.64			43	2295.17	3022.36			43	14.0619	17.4474
	44	2779.83	3471.82			44	2238.58	3075.55			44	13.4306	17.4209
	45	2842.67	3265.64			45	2215.67	2797.09			45	13.6433	15.8498
	46	2839.58	3319.73			46	2236.75	2858			46	13.635	16.1699
	47	2947.67	3433.27			47	2370.33	2968			47	14.0445	16.6692
	48	2885.08	3423.64			48	2330.08	2951.45			48	14.0246	16.2929
	49	3329.42	3518.91			49	2427	3036.73			49	15.664	16.7455
	50	3167.33	3708.64			50	2535.75	3295.73			50	15.574	17.7456
	51	2990.42	3860.18			51	2378.67	3367.45			51	14.6009	18.7878
	52	3054.5	3795.27			52	2434.42	3383.27			52	14.7497	18.4035
	53	3217.75	4006.82			53	2605.17	3398.18			53	15.4642	19.4981
	54	3326.75	4014.18			54	2669.75	3508.64			54	15.9533	20.2343
	55	3493.33	3896.82			55	2773.17	3408.18			55	16.7191	19.5201
	56	3461.5	3911.18			56	2748.17	3502.09			56	16.6511	19.0426
	57	3482.75	3932.27			57	2765.33	3451.82			57	16.4684	18.7252
	58	3452.42	4089			58	2730.83	3630			58	16.2347	20.2271
	59	3508.75	4025.64			59	2738.42	3492.73			59	16.8566	19.4274
	60	3512.92	3970.09			60	2744	3473.91			60	17.1135	19.9824
	61	3429.25	3959.18			61	2608.67	3337.73			61	16.3221	19.2913
	62	3312.75	3940.18			62	2566	3412.73			62	16.0032	19.1902
	63	3391.58	3749.27			63	2631.58	3226.36			63	16.0757	18.1129
	64	3348.75	4073.27			64	2536.42	3584.64			64	15.4133	19.4432
	65	3343.5	3915.45			65	2601	3486.91			65	15.9738	18.7165
	66	3417.67	4022.18			66	2635.92	3479.36			66	16.0372	19.855
	67	3287.5	4091			67	2525.67	3521.91			67	15.7974	19.8173
	68	3268.92	4074.55			68	2543.17	3402.64			68	15.7879	19.1398
	69	3260.67	3654.55			69	2498.58	3117.36			69	15.8799	17.6158
	70	3410.08	3845.45			70	2617.83	3162.09			70	16.0964	18.9043
	71	3328.17	3787			71	2530.17	3218			71	15.82	18.5879
	72	3096.67	3826.64			72	2329.92	3268.45			72	14.2798	19.2562
	73	3012.42	3816.82			73	2244.58	3269.27			73	14.2788	18.3622
	74	3058.92	3670.91			74	2342.67	3093.45			74	14.2603	17.9365
	75	3251.25	3657.09			75	2546.75	3158.64			75	15.4068	18.2535
	76	3261.58	3159.09			76	2477.75	2754.18			76	15.1627	16.1105
	77	3020.08	3389			77	2277.75	2874.73			77	14.5612	16.3754
	78	2974.83	3584.82			78	2227.33	2991.45			78	14.2918	17.5739
	79	3096.42	3459.82			79	2397.08	2878.45			79	14.3914	16.514
	80	3076.17	3572.18			80	2446.42	2941.45			80	14.7009	17.9896
	81	3263.5	3360.45			81	2599.33	2731.91			81	15.3752	16.489
	82	3191.75	3514.73			82	2508.83	3029.18			82	15.4131	16.6435
	83	3244.33	3564.64			83	2549.5	2998.45			83	15.1719	17.0192
Fig. 2h
GTT
	SD-WT															Two-way ANOVA multiple comparisons	Adjusted P Value	Sumamry
Time (min)	1	2	3	4	5	6	7	8	9	10						SD-WT vs. SD-KO (0 mim)	0.9772	ns
0	6.4	3.9	5.2	6.2	6.7	6.2	4.3	4.2	6.7	4.9						SD-WT vs. SD-KO (15 mim)	0.0003	***
15	20.5	11.8	16.5	23.2	20.1	13.9	14.9	17.6	16.9	20						SD-WT vs. SD-KO (30 mim)	0.2723	ns
30	16.8	10.4	13.3	18.9	15.7	11.9	12.4	12.3	15.8	15.6						SD-WT vs. SD-KO (60 mim)	0.1516	ns
60	10.3	8.2	9.8	11	10.9	10.8	7.3	7.9	14.7	10.4						SD-WT vs. SD-KO (90 mim)	0.6860	ns
90	5.9	7.3	6.5	7.9	5.7	6.8	5.2	5.8	10.4	12.7						SD-WT vs. SD-KO (120 mim)	0.8898	ns
120	4.7	5.1	7	4.5	5.4	5	3.8	5.8	8.5	8.3						HFD-WT vs. HFD-KO (0 mim)	0.0192	*
																HFD-WT vs. HFD-KO (15 mim)	<0.0001	****
	SD-KO															HFD-WT vs. HFD-KO (30 mim)	<0.0001	****
Time (min)	1	2	3	4	5	6	7	8	9	10						HFD-WT vs. HFD-KO (60 mim)	<0.0001	****
0	4.2	3.1	5.1	5.2	6.5	5	6.2	5.9	4.4	5.4						HFD-WT vs. HFD-KO (90 mim)	<0.0001	****
15	16.5	9.5	12.3	18.3	13.6	15.5	9.8	9.4	15.3	9.7						HFD-WT vs. HFD-KO (120 mim)	0.0151	*
30	18.6	11.8	8.9	15.1	14.2	14.8	8.2	10.3	13.5	9.8
60	12.4	7.5	7.2	9.3	7.7	9.2	4.8	5.4	9.4	7
90	10.3	5.4	5.7	7.9	6.5	6.4	5.1	4.9	6.2	5.4
120	7.7	4.4	5.5	6.3	5.9	5.1	3.9	4.4	4.4	3.9
	HFD-WT
Time (min)	1	2	3	4	5	6	7	8	9	10	11
0	7.6	8.7	5.9	7.3	7.7	9.9	10	7	9.7	7.9	8
15	24.3	17.4	24.3	24.9	27.1	30.7	19.4	23.3	27.1	19.3	21.4
30	25.5	24.3	21.8	26.1	24	22	19	21	22.1	19	19.9
60	25.4	17.5	12.1	23	22.4	18.9	12.6	13.3	16.1	15.7	15.9
90	18.9	14.1	10.9	14.9	13.4	13.8	9.4	9.9	10.2	11.6	12.3
120	11.9	9.9	6.8	10	9.6	8.5	6.9	7.3	8.6	10.5	8.3
	HFD-KO
Time (min)	1	2	3	4	5	6	7	8	9
0	4.9	3.7	4.9	3.5	5.9	5.5	6.2	6.8	3.9
15	18.8	12.2	17.8	12.9	13.6	10	17.2	17.3	13.2
30	18.5	15.9	14.8	13	12.8	6.2	14.7	15.7	10.9
60	14.1	10.5	11.9	8.4	9.7	5.4	5.8	10.4	7.1
90	6.5	9.9	6.2	5.2	5.9	4.4	4.1	7.8	5.7
120	6.6	7.4	5.4	5.6	7	4.7	4.9	6.5	5.3
Fig. 2i
ITT																Two-way ANOVA multiple comparisons	Adjusted P Value	Sumamry
	SD-WT															SD-WT vs. SD-KO (0 mim)	>0.9999	ns
Time (min)	1	2	3	4	5	6	7									SD-WT vs. SD-KO (15 mim)	0.5978	ns
0	8.7	6.5	8.1	7.5	8	7.5	7.3									SD-WT vs. SD-KO (30 mim)	0.9043	ns
15	4.2	4.4	3.9	5.7	5.6	5.1	5.9									SD-WT vs. SD-KO (45 mim)	0.8654	ns
30	1.3	2.9	2.8	3.3	3.6	2.9	3.4									SD-WT vs. SD-KO (60 mim)	0.9589	ns
45	1.1	3.1	2.8	1.9	3	1.9	3.2									SD-WT vs. SD-KO (90 mim)	0.9838	ns
60	1.2	3	2.3	1.7	3.1	3	2.5									SD-WT vs. SD-KO (120 mim)	0.9977	ns
90	1.1	3.3	2.2	1.7	3.9	2.7	3.4									HFD-WT vs. HFD-KO (0 mim)	<0.0001	****
120	1.2	5.3	2.2	2.5	4.8	2.6	4.1									HFD-WT vs. HFD-KO (15 mim)	<0.0001	****
																HFD-WT vs. HFD-KO (30 mim)	0.0136	*
	SD-KO															HFD-WT vs. HFD-KO (45 mim)	0.0450	*
Time (min)	1	2	3	4	5	6	7	8	9							HFD-WT vs. HFD-KO (60 mim)	0.0146	*
0	6.5	7.9	7.1	7.4	7.5	10.6	7.2	7.2	8							HFD-WT vs. HFD-KO (90 mim)	0.0166	*
15	4.6	3.5	3.6	5.1	3.9	3.5	5.4	4.6	4.7							HFD-WT vs. HFD-KO (120 mim)	0.0009	***
30	4.4	3.4	2.6	3.3	3.1	3	3.1	3.5	3.6
45	3.8	1.7	2.6	3.1	2.6	2.1	3.4	3.2	3.7
60	3.4	1.8	3.1	2.1	2.3	3.2	3.2	2.7	3.2
90	3.6	1.9	2.8	2.9	2.2	2.7	3.4	3.3	3.6
120	4	2.6	3.8	2.4	2.9	2.3	3.6	2.7	2.8
	HFD-WT
Time (min)	1	2	3	4	5	6	7	8	9
0	7.9	8.5	10.8	7.4	9.1	8.7	12.3	13.6	13.2
15	5.1	6.8	9	7.2	6.7	7.2	6.7	6.7	9.4
30	4.2	4	5.6	4.5	4.4	5.7	4.8	4.4	5.1
45	3.5	4.1	5.9	3.9	4.3	6	4.5	3.6	3.8
60	3.1	4.1	6.3	4.2	3.7	7	4.3	2.8	3.6
90	3.4	3.5	7.2	4.3	4.2	7.3	4.5	3.5	3.8
120	4.7	3.4	9.3	6.7	4.7	7.5	3.7	3.5	3.7
	HFD-KO
Time (min)	1	2	3	4	5	6	7	8
0	8.3	8.2	8.3	5.7	9.2	5.5	6.3	8.9
15	4.7	3.4	4.2	4.8	5.7	2.7	3.7	3.6
30	3.6	3.2	2.4	4.3	3.7	2.2	2.8	3.6
45	3.3	3.2	2.2	4.1	3.4	2.2	3.1	3.4
60	2.9	2.7	2.2	4.2	3.2	2.2	2.8	2.5
90	3.5	3.8	2.1	4.2	3.1	2.2	3	3.3
120	3.8	4.1	2.4	4.3	3.6	1.9	2.9	3.2
Fig. 2j																Unpaired t test	Adjusted P Value	Sumamry
TG (mM)																SD-WT vs. SD-KO	0.2229	ns
SD		HFD														HFD-WT vs. HFD-KO	0.0002	***
WT	KO	WT	KO
1.02727	1.28014	1.39867	1.15371
0.869231	1.01937	1.31175	1.1379
1.01937	1.04308	1.33546	1.04308
0.971958	1.13	1.26434	0.837622
0.964056		1.28804	1.05888
1.28014			0.885035
0.821818			1.13
1.22483			0.908741
0.821818			0.964056
Fig. 2k																Unpaired t test	Adjusted P Value	Sumamry
T-CHO (mM)																SD-WT vs. SD-KO	0.8187	ns
SD		HFD														HFD-WT vs. HFD-KO	0.0011	**
WT	KO	WT	KO
2.12958	1.8281	3.92561	2.96986
2.26428	2.11675	3.03401	2.39257
2.19372	2.98269	3.45736	2.78385
2.20014	2.81592	3.07249	2.65556
1.62926		3.19437	2.5401
2.77743			2.57859
2.74536			2.84158
2.99552			2.59141

## Sheet: Figure3
Fig.3a
Immunostaining of uncoupling protein 1 (Ucp1)
													Scale bar, 100 mm.
Fig.3b
Ucp1 Western blots
Fig.3c
		SD-WT								SD-KO									Two-way ANOVA multiple comparisons	Adjusted P Value	Sumamry
Power of ΔΔCt	Ucp1	0.932186	1.52928	1.13633	1.49343	0.413354				20.8618	24.0711	16.5921	0.754348	0.879762	0.883117	17.9075	10.8973		Ucp1-SD-WT vs. SD-KO	0.0061	**
	Elovl3	0.435073	0.32769	3.10181	0.810025	3.79175	0.941356	0.78211		8.5345	9.63397	16.8855	1.6431	18.4016	1.67638				Elovl3-SD-WT vs. SD-KO	0.0293	*
	Cidea	1.72929	1.18068	1.08758	1.3934	0.557844	0.57936			10.4027	7.86244	2.68822	1.30449	4.05467	2.27909				Cidea-SD-WT vs. SD-KO	0.5747	ns
		SD-WT								SD-KO
Normalization	Ucp1	0.846737	1.3891	1.03217	1.35653	0.375464				20.8618	24.0711	16.5921	0.754348	0.879762	0.883117	17.9075	10.8973
	Elovl3	0.298878	0.22511	2.13082	0.556456	2.60478	0.646675	0.537279		8.5345	9.63397	16.8855	1.6431	18.4016	1.67638
	Cidea	1.58938	1.08516	0.999591	1.28067	0.512711	0.532487			10.4027	7.86244	2.68822	1.30449	4.05467	2.27909
Fig.3d
		HFD-WT								HFD-KO									Two-way ANOVA multiple comparisons	Adjusted P Value	Sumamry
Power of ΔΔCt	Ucp1	3.07622	1.80888	0.65973	0.184916	1.45799	0.586549	0.670276	2.56992	4.1833	5.20253	8.24106	2.56283	7.47775	7.30455				Ucp1-HFD-WT vs. HFD-KO	<0.0001	****
	Elovl3	1.02291	2.83289	0.546826	0.410648	1.07457				1.13775	2.45164	2.63042	3.60464	9.00906					Elovl3-HFD-WT vs. HFD-KO	0.0173	*
	Cidea	1.12406	1.86926	0.828902	1.50764	0.718507	0.530038			1.75435	1.01717	1.11552	1.48145	2.50783					Cidea-HFD-WT vs. HFD-KO	0.9036	ns
	HFD-WT									HFD-KO
Normalization	Ucp1	2.23431	1.31382	0.479172	0.134308	1.05896	0.42602	0.486832	1.86658	4.1833	5.20253	8.24106	2.56283	7.47775	7.30455
	Elovl3	0.838679	2.32268	0.448341	0.336689	0.881034	1.17258			1.13775	2.45164	2.63042	3.60464	9.00906
	Cidea	1.02523	1.70491	0.75602	1.37508	0.655331	0.483434			1.75435	1.01717	1.11552	1.48145	2.50783
Fig.3e
	Power of ΔΔCt					Normalization													Unpaired t test	Adjusted P Value	Sumamry
	SD-WT	SD-KO	HFD-WT	HFD-KO		SD-WT	SD-KO	HFD-WT	HFD-KO										SD-WT vs. SD-KO	0.0412	*
	1.70249	1.75668	0.506836	1.09462		1.58501	1.75668	0.506836	1.09462										HFD-WT vs. HFD-KO	0.043	*
	0.908248	1.40018	0.623039	1.28359		0.845572	1.40018	0.623039	1.28359
	1.1103	1.06902	0.4717	0.730412		1.03368	1.06902	0.4717	0.730412
	0.99647	1.23922	0.691191	0.941814		0.927705	1.23922	0.691191	0.941814
	0.990243	2.29788	0.442498	1.19677		0.921908	2.29788	0.442498	1.19677
	1.56169		1.03328	1.2147		1.45392		1.03328	1.2147
	0.906643		1.11318	0.552871		0.844077		1.11318	0.552871
	0.416903		0.700237			0.388133		0.700237
Fig.3f
Power of ΔΔCt									Normalization										Two-way ANOVA multiple comparisons	Adjusted P Value	Sumamry
	SD-WT									SD-WT								Tfam	SD-WT vs. SD-KO	0.0354	*
Tfam	1.16915	1.40039	0.621916	1.02055	0.924125	0.984575	1.05763		Tfam	1.1401	1.3656	0.606465	0.995199	0.901166	0.960114	1.03135			HFD-WT vs. HFD-KO	0.1300	ns
Nrf1	1.25996	1.25665	0.587763	0.828801	1.21645	0.901348	1.18247		Nrf1	1.2193	1.21609	0.568794	0.802054	1.17719	0.872259	1.14431		Nrf1	SD-WT vs. SD-KO	0.0151	*
	SD-KO									SD-KO									HFD-WT vs. HFD-KO	0.0961	ns
Tfam	1.34241	1.82008	2.11417	1.0576	2.04302	2.18935	1.73769		Tfam	1.34241	1.82008	2.11417	1.0576	2.04302	2.18935	1.73769
Nrf1	1.05835	2.23172	2.06877	1.15775	2.21827	2.32481	1.94129		Nrf1	1.05835	2.23172	2.06877	1.15775	2.21827	2.32481	1.94129
	HFD-WT									HFD-WT
Tfam	1.38164	1.44318	1.08212	1.58078	1.45765	2.86433	2.64535		Tfam	1.38164	1.44318	1.08212	1.58078	1.45765	2.86433	2.64535
Nrf1	1.81191	1.5034	1.49785	1.81349	2.53739	3.28158	3.672		Nrf1	1.81191	1.5034	1.49785	1.81349	2.53739	3.28158	3.672
	HFD-KO									HFD-KO
Tfam	2.99454	2.54703	2.62832	2.60747	1.32914	2.6619	1.78666		Tfam	2.99453	2.54703	2.62832	2.60747	1.32914	2.6619	1.78666
Nrf1	2.4206	3.19296	3.23131	3.28992	3.40603	2.20603			Nrf1	2.4206	3.19296	3.23131	3.28992	3.40603	2.20603

## Sheet: Figure4
Figure. 4b
	ONTOLOGY	ID	Description	GeneRatio	BgRatio	pvalue	p.adjust	qvalue	geneID	Count
GO:0034440	BP	GO:0034440	lipid oxidation	8/315	119/29008	4.88571e-05	0.00189898	0.00145074	Appl2/Auh/Eci1/Hsd17b4/Acadl/Irs2/Acacb/Mlycd	8
GO:0016042	BP	GO:0016042	lipid catabolic process	12/315	328/29008	0.000273727	0.00642566	0.00490891	Acot2/Auh/Eci1/Hsd17b4/Lipa/Pnpla2/Acadl/Enpp6/Irs2/Acacb/Pla2g4e/Mlycd	12
GO:0019395	BP	GO:0019395	fatty acid oxidation	8/315	112/29008	3.16268e-05	0.00150938	0.0011531	Appl2/Auh/Eci1/Hsd17b4/Acadl/Irs2/Acacb/Mlycd	8
GO:0009062	BP	GO:0009062	fatty acid catabolic process	8/315	100/29008	1.38494e-05	0.000932239	0.000712188	Acot2/Auh/Eci1/Hsd17b4/Acadl/Irs2/Acacb/Mlycd	8
Figure. 4c
Conditional medium heatmap
	WT-SD	KO-SD	WT-HFD	KO-HFD
TAG	1.70861e-07	9.7896e-08	3.22049e-07	5.99973e-08
DAG	2.01468e-07	1.87013e-07	2.13605e-07	1.23091e-07
CE	1.12671e-05	2.30171e-07	1.89405e-05	1.72093e-07
FFA	2.46684e-05	6.28634e-06	3.42592e-05	6.90995e-06
PC	6.31411e-08	1.72681e-07	8.62249e-08	1.79686e-07
PCe/p	3.47769e-09	6.60986e-09	6.4261e-09	8.28232e-09
LPC	3.60867e-09	5.55997e-09	6.55088e-09	9.41813e-09
PS	1.12076e-09	1.01727e-09	1.13576e-09	9.62139e-10
LPS	4.29404e-09	4.80933e-09	4.48802e-09	4.37691e-09
PI	1.05023e-10	1.77081e-10	3.46254e-10	9.33583e-11
Cer	2.6903e-08	2.29356e-08	4.62254e-08	1.33673e-08
SM	9.43621e-10	1.33906e-09	2.60173e-09	2.27114e-09
Figure. 4d
Serum
	WT-SD	KO-SD	WT-HFD	KO-HFD
TAG	0.000502257	0.000645766	0.00078981	0.000524541
DAG	7.06535e-05	7.21261e-05	8.30328e-05	7.58038e-05
CE	0.00264012	0.00263096	0.00381533	0.00388976
FFA	0.00284328	0.00282334	0.00399773	0.00296605
PC	0.00161176	0.00190161	0.00182268	0.00272106
LPC	0.000265897	0.000293244	0.000207118	0.000223756
PS	7.35736e-07	1.25854e-06	2.08656e-06	1.41694e-06
LPS	3.79679e-08	5.94909e-08	5.18807e-08	5.51728e-08
PI	5.39596e-05	5.20093e-05	6.61469e-05	7.04471e-05
Cer	4.31428e-06	5.43752e-06	3.52045e-06	5.67446e-06
SM	7.48565e-05	8.22085e-05	9.8588e-05	0.000132861
Figure. 4e
SD		HFD				Unpaired t test	Adjusted P Value	Sumamry
WT	KO	WT	KO			SD-WT vs. SD-KO	0.1523	ns
0.074078	0.105168	0.033019	0.207137			HFD-WT vs. HFD-KO	0.0044	**
0.058542	0.055466	0.05681	0.082857
0.088395	0.102982	0.062465	0.083753
0.042199	0.069068	0.052546	0.163704
0.04187	0.073505	0.036425	0.090122
0.065153	0.067724	0.052727	0.090192
		0.030414
Figure. 4f
	Power of ΔΔCt
	Vehicle			0.5mM			1mM			2mM					Two-way ANOVA multiple comparisons	Adjusted P Value	Sumamry
Ucp1	0.948777	0.900196	1.17084	1.05448	1.10956	1.09466	1.11006	1.22116	0.951857	1.45783	1.59513	1.83885		Ucp1	Vehicle vs. 0.5mM	0.7534	ns
Elovl3	1.00498	0.954869	1.04208	1.59921	1.3333	1.23385	1.32371	1.48022	1.45273	1.55627	1.37734	1.73599			Vehicle vs. 1mM	0.703	ns
Dio2	0.960139	1.04	1.00146	1.03948	1.15299	1.20818	1.06747	1.30858	1.19298	1.63564	1.45628	1.76023			Vehicle vs. 2mM	<0.0001	****
	Normalization													Elovl3	Vehicle vs. 0.5mM	0.0032	**
	Vehicle			0.5mM			1mM			2mM					Vehicle vs. 1mM	0.0016	**
Ucp1	0.942551	0.894289	1.16316	1.05448	1.10956	1.09466	1.11006	1.22116	0.951857	1.45783	1.59513	1.83885			Vehicle vs. 2mM	<0.0001	****
Elovl3	1.00433	0.954257	1.04141	1.59921	1.3333	1.23385	1.32371	1.48022	1.45273	1.55627	1.37734	1.73599		Dio2	Vehicle vs. 0.5mM	0.4579	ns
Dio2	0.959628	1.03945	1.00092	1.03948	1.15299	1.20818	1.06747	1.30858	1.19298	1.63564	1.45628	1.76023			Vehicle vs. 1mM	0.2001	ns
															Vehicle vs. 2mM	<0.0001	****
Figure. 4g
Immunostaining of Ucp1
								Scale bar, 100 mm.
Figure. 4h
PC (18:2/18:2, DLPC)										One-way ANOVA multiple comparisons	Adjusted P Value	Sumamry
	Power of ΔΔCt								Ucp1	Vehicle vs. 0.5mM	0.9737	ns
	Vehicle	0.25mM	0.5mM	1mM						Vehicle vs. 1mM	0.373	ns
Ucp1	0.836375	1.81994	4.26404	9.25707						Vehicle vs. 2mM	0.0017	**
	1.04649	1.94606	3.0643	6.0512
	1.14252	0.853949	2.81973	13.6632
	Normalization
	Vehicle	0.25mM	0.5mM	1mM
Ucp1	0.829357	1.81994	4.26404	9.25707
	1.03771	1.94606	3.0643	6.0512
	1.13294	0.853949	2.81973	13.6632
Figure. 4i
PC (16:0/18:2)
	Power of ΔΔCt									One-way ANOVA multiple comparisons	Adjusted P Value	Sumamry
	Vehicle	2mM	5mM						Ucp1	Vehicle vs. 2mM	0.9512	ns
Ucp1	1.34903	1.16608	2.4539							Vehicle vs. 5mM	0.2277	ns
	0.74194	1.35017	1.36517
	0.999098	0.785835	1.14669
	Normalization
	Vehicle	2mM	5mM
Ucp1	1.30971	1.16608	2.4539
	0.720313	1.35017	1.36517
	0.969976	0.785835	1.14669
Figure. 4j
PC (18:0/18:2)
	Power of ΔΔCt									One-way ANOVA multiple comparisons	Adjusted P Value	Sumamry
	Vehicle	0.5mM	1.5mM						Ucp1	Vehicle vs. 0.5	0.5636	ns
Ucp1	1.95766	0.669153	1.24843							Vehicle vs. 1.5	0.9793	ns
	0.634407	0.937672	0.938554
	0.805184	0.442627	0.981267
	Normalization
	Vehicle	0.5mM	1.5mM
Ucp1	1.72874	0.669153	1.24843
	0.560223	0.937672	0.938554
	0.711031	0.442627	0.981267

## Sheet: Figure5
Figure. 5b
	SD
iWAT	0.4876	0.5386	0.5316	0.3518	0.533	0.4309	0.4432	0.5502
gWAT	0.7165	0.7737	0.7943	0.6146	0.8639	0.7036	0.6957	0.6869						Two-way ANOVA multiple comparisons	Adjusted P Value	Sumamry
	Vehicle												iWAT	Vehicle vs. 50 mg/kg DLPC	0.0491	*
iWAT	0.7623	0.3262	0.5451	0.4296	1.1249	1.1653	0.793	0.6284	0.3055	0.4398	0.9057			Vehicle vs. 100mg/kg DLPC	0.0091	**
gWAT	1.3708	0.459	0.8776	0.5775	2.0118	2.0558	1.3795	1.2104	0.4113	0.7787	1.9113			Vehicle vs. 200mg/kg DLPC	0.0069	**
	50 mg/kg DLPC
iWAT	0.5109	0.5073	0.5416	0.2361	0.409	0.3088	0.3127	0.4183	0.2961	0.4091
gWAT	1.0554	1.0011	0.7977	0.903	0.7878	0.3651	0.4718	0.3943	0.8329	0.3941	0.5589		gWAT	Vehicle vs. 50 mg/kg DLPC	<0.0001	****
	100mg/kg DLPC													Vehicle vs. 100mg/kg DLPC	<0.0001	****
iWAT	0.3143	0.3321	0.2929	0.2741	0.3035	0.3335	0.3613	0.3912	0.3228	0.3359				Vehicle vs. 200mg/kg DLPC	<0.0001	****
gWAT	0.3402	0.4641	0.7142	0.4102	0.4788	0.4967	0.4203	0.6541	0.5529	0.3351	0.5103
	200mg/kg DLPC
iWAT	0.2899	0.3531	0.4081	0.2327	0.3802	0.2781	0.2667	0.3793	0.2398	0.3324
gWAT	0.4671	0.5486	0.6736	0.2422	0.4084	0.2691	0.4198	0.5494	0.2624	0.4286
Figure. 5c
																			Scale bar, 100 mm.
Figure. 5d
VO2
Vehicle	50 mg/kg DLPC	100 mg/kg DLPC	200 mg/kg DLPC		Unpaired t test			Adjusted P Value	Sumamry
2245.82	2673.68	2707.27	2815.85		Vehicle vs. 50 mg/kg DLPC			0.1367	ns
2292.07	2713.09	2565.12	2908.54		Vehicle vs. 100mg/kg DLPC			0.0151	*
2471.04	3041.24	2935.34	2947.36		Vehicle vs. 200mg/kg DLPC			0.0046	**
2496.85	2259.95	3093.13	2597.17
Figure. 5e
VCO2
Vehicle	50 mg/kg DLPC	100 mg/kg DLPC	200 mg/kg DLPC		Unpaired t test			Adjusted P Value	Sumamry
1982.01	2108.47	2222.27	2137.24		Vehicle vs. 50 mg/kg DLPC			3912	ns
1935.45	2130.5	2062.41	2273.05		Vehicle vs. 100mg/kg DLPC			0.0136	*
1974.93	2373.61	2358.18	2288.8		Vehicle vs. 200mg/kg DLPC			0.0768	ns
2000.38	1754.16	2463.11	1923.88
Figure. 5f
energy expenditure
Vehicle	50 mg/kg DLPC	100 mg/kg DLPC	200 mg/kg DLPC		Unpaired t test			Adjusted P Value	Sumamry
10.9621	12.7435	13.03	13.3321		Vehicle vs. 50 mg/kg DLPC			0.1599	ns
11.0715	12.9368	12.2965	13.8529		Vehicle vs. 100mg/kg DLPC			0.0131	*
11.8	14.4894	14.0677	14.0227		Vehicle vs. 200mg/kg DLPC			0.0065	**
11.9294	10.7556	14.7891	12.2435
Figure. 5g
RER
Vehicle	50 mg/kg DLPC	100 mg/kg DLPC	200 mg/kg DLPC		Unpaired t test			Adjusted P Value	Sumamry
0.886403	0.786088	0.815524	0.758279		Vehicle vs. 50 mg/kg DLPC			0.0364	*
0.840015	0.757265	0.800635	0.769106		Vehicle vs. 100mg/kg DLPC			0.2274	ns
0.796638	0.772462	0.799221	0.782171		Vehicle vs. 200mg/kg DLPC			0.0343	*
0.797468	0.767112	0.786009	0.692494
Figure. 5h
GTT
	SD
Time (min)	1	2	3	4	5	6	7							Two-way ANOVA multiple comparisons	Adjusted P Value	Sumamry
0	6.8	7.2	7.4	7.4	6.6	8.8	7							Vehicle vs. 200mg/kg DLPC (0 min)	0.6260	ns
15	22.2	19.5	17.3	20.3	21.7	24.8	18.3							Vehicle vs. 200mg/kg DLPC (15 min)	0.0002	***
30	25.4	19.7	19.5	25.7	17.8	19.2	18.5							Vehicle vs. 200mg/kg DLPC (30 min)	0.1425	ns
60	23.2	19.5	14.9	15.5	14.7	15.5	11.9							Vehicle vs. 200mg/kg DLPC (60 min)	0.0021	**
90	14.3	14.5	12.1	11.3	13.2	13.9	10.5							Vehicle vs. 200mg/kg DLPC (90 min)	0.0310	*
120	11.2	9.7	8.2	9.1	10	11.9	8.8							Vehicle vs. 200mg/kg DLPC (120 min)	0.1251	ns
	Vehicle
Time (min)	1	2	3	4	5	6	7	8	9
0	7.3	7.2	8.8	5.4	7.7	7.4	8.6	6.7	7.9
15	27	29.5	21.4	22.5	20.4	22.1	22.4	24.6	20.7
30	29.7	28.9	22.8	27.8	24	21.4	24.4	23.6	23.6
60	25.9	23.9	20.6	18.4	19.7	21.8	22.2	22.4	18.8
90	21.9	17	15.9	13.5	14.4	14	17.3	18.9	15.5
120	13.9	12.3	13	10.2	10	10.5	12.8	14.3	13.5
	200 mg/kg DLPC
Time (min)	1	2	3	4	5	6	7	8	9
0	5.8	6.5	6.5	5.6	7.6	7.5	6.5	7.6	5.7
15	21.4	16.7	20.5	18.5	19.1	19	21.3	19.5	17.1
30	23.9	20.8	21.4	23.6	27.6	23.4	22.3	23.8	22.9
60	17.1	16.4	17.9	18.2	20.9	18.4	18.6	14.7	20.2
90	12.9	10.7	14.6	16	16.8	14.5	15.3	14	10.9
120	9.3	7.9	9.8	12.3	12	9	8.8	12.8	11.5
Figure. 5i
ITT
	SD													Two-way ANOVA multiple comparisons	Adjusted P Value	Sumamry
Time (min)	1	2	3	4	5	6	7	8						Vehicle vs. 200mg/kg DLPC (0 min)	0.4133	ns
0	10.2	8.8	9.9	5.9	9.4	8.4	9.1	7.3						Vehicle vs. 200mg/kg DLPC (15 min)	0.0083	**
15	6.7	7	5.7	2.1	8.4	7.9	7.2	5.6						Vehicle vs. 200mg/kg DLPC (30 min)	0.0014	**
30	4.7	2.1	2.8	1.6	7	5.7	5.2	4.8						Vehicle vs. 200mg/kg DLPC (45 min)	0.0716	ns
45	4.7	1.1	2.2	1.1	5.1	4.8	3.4	2.3						Vehicle vs. 200mg/kg DLPC (60 min)	0.0140	*
60	3.8	1.1	2.1	1.1	3.2	3.9	1.9	2.9						Vehicle vs. 200mg/kg DLPC (90 min)	0.1059	ns
90	3.1	1.1	2.3	1.4	6.2	2.4	2.4	2.6						Vehicle vs. 200mg/kg DLPC (120 min)	0.1652	ns
120	3.2	1.1	2.8	2.7	6.5	3.1	4.4	3.8
	Vehicle
Time (min)	1	2	3	4	5	6	7	8	9	10
0	10.4	7.9	8.5	6.9	11	13.2	9.9	8.8	10.2	8.9
15	7.3	6	7.2	6.3	9	14.2	8.4	6.7	8.8	5.9
30	6.4	6.4	5.3	7.3	7.8	9.4	6.1	6.9	8.4	7.2
45	4.3	3.6	5.1	7.8	7.6	7.1	4.6	4.5	7.2	4.2
60	3.2	3.4	3.7	8.5	8.4	6.6	5.3	3.8	7.7	5.2
90	3.7	5.1	5	7.3	12.4	6.4	5.9	4.5	10.4	3.9
120	5.6	4.9	4.3	8.2	11.2	8.5	5.4	7	12.1	4.9
	200 mg/kg DLPC
Time (min)	1	2	3	4	5	6	7	8	9
0	11	11	8	6.2	8.8	8.2	10.8	8.5	10
15	3.7	5.1	5.6	4.2	5.2	5.6	7.2	6.8	7.7
30	4.2	4	4.5	3.3	4.1	4.3	4.4	5.6	5
45	4.1	4.3	4.4	4.2	2.6	3	3.7	4.3	4.9
60	2.8	3.3	3.7	3.1	3.1	2.7	3.6	5.1	3.4
90	3.8	5.7	2.8	4.8	3.7	4.4	6.1	6.9	6.3
120	5.8	5.7	4.2	6	4.7	5.8	8.5	6.3	5.8

## Sheet: Figure6
Figure. 6b
	SD														Two-way ANOVA multiple comparisons	Adjusted P Value	Sumamry
iWAT	0.5751	0.7819	0.6085	0.617	0.3501	0.1796	0.4424	0.3305
gWAT	1.0852	1.031	1.0458	1.0495	0.6702	0.1978	0.7699	0.4411						iWAT	Vehicle vs. 50 mg/kg DLPC	0.0738	ns
	Vehicle														Vehicle vs. 100mg/kg DLPC	0.0444	*
iWAT	0.4592	1.2985	0.3605	0.715	0.8382	0.5822	0.5848	2.0611							Vehicle vs. 200mg/kg DLPC	0.0162	*
gWAT	0.4642	0.5903	0.6911	2.5664	0.6488	1.3223	1.6989	1.0346	0.7232	2.5264
	50 mg/kg DLPC
iWAT	0.5092	0.4132	0.3668	0.4066	0.424	0.517	0.4181	0.559	0.4659					gWAT	Vehicle vs. 50 mg/kg DLPC	0.1229	ns
gWAT	1.0375	0.7908	0.6765	0.5725	0.8884	1.1802	0.6348	1.3224	0.7735						Vehicle vs. 100mg/kg DLPC	0.0383	*
	100 mg/kg DLPC														Vehicle vs. 200mg/kg DLPC	0.0172	*
iWAT	0.5803	0.496	0.4585	0.4326	0.4291	0.3105	0.3703	0.2847	0.375	0.5296
gWAT	0.9418	1.0419	0.8586	1.0318	0.7423	0.4873	0.7336	0.5129	0.91	0.7807
	200 mg/kg DLPC
iWAT	0.2161	0.2517	0.4456	0.4228	0.3773	0.3844	0.253	0.4991	0.2856
gWAT	0.2477	0.4038	0.8779	1.0021	0.9718	0.8059	0.6166	1.0501	0.7079
Figure. 6c
															Scale bar, 100 mm.
Figure. 6d
GTT
	SD
Time (min)	1	2	3	4	5	6	7	8							Two-way ANOVA multiple comparisons	Adjusted P Value	Sumamry
0	9.1	7.7	7.5	8.9	6.8	7.4	7.8	4.3							Vehicle vs. 200mg/kg DLPC (0 min)	0.9870	ns
15	19.3	23.2	20.8	17	19.1	18.4	19.8	15.7							Vehicle vs. 200mg/kg DLPC (15 min)	0.9985	ns
30	14.4	23.6	17.2	14.8	23.6	21.1	25.6	16.5							Vehicle vs. 200mg/kg DLPC (30 min)	0.8437	ns
60	10.7	18.4	13.5	9.8	17.3	21.1	23.8	10.8							Vehicle vs. 200mg/kg DLPC (60 min)	0.0008	***
90	6.8	13.3	8.5	6.6	12.4	17.2	19	7.4							Vehicle vs. 200mg/kg DLPC (90 min)	0.0008	***
120	5.6	10	8.9	5.8	11.3	10.8	12.5	8.2							Vehicle vs. 200mg/kg DLPC (120 min)	0.0011	**
	Vehicle
Time (min)	1	2	3	4	5	6	7
0	6.6	9	5.6	6.3	7.5	6	5.7
15	23.3	28.9	21.7	19.8	22.5	21.1	26.1
30	24.3	31.7	23.4	20.4	24.1	21.4	32.4
60	26.9	22.9	16.5	23.4	25.9	22.1	33.1
90	18.8	19.6	9.6	19.5	18.5	16.2	26.1
120	13.5	17.4	5.3	17.4	17.6	11.3	19.3
	200 mg/kg
Time (min)	1	2	3	4	5	6
0	7.9	7.5	4.9	5.4	7	5.7
15	22.7	25.8	23.9	18.4	25.4	24.4
30	26.2	25.3	25.4	23.1	25.9	20.5
60	20.1	17.3	19.4	19	15.4	10.8
90	10.5	8.2	15.6	12.1	12.2	6.7
120	6.9	5.1	8.5	7.8	10	5.5
Figure. 6e
ITT
	SD														Two-way ANOVA multiple comparisons	Adjusted P Value	Sumamry
Time (min)	1	2	3	4	5	6	7	8							Vehicle vs. 200mg/kg DLPC (0 min)	0.1412	ns
0	10.3	8.8	8.9	11.7	10.8	9	8.5	7.6							Vehicle vs. 200mg/kg DLPC (15 min)	0.1231	ns
15	6.6	6.6	6.2	8	7.1	7.9	5.7	5.1							Vehicle vs. 200mg/kg DLPC (30 min)	0.0234	*
30	3.3	5.4	4.9	5.2	6.2	5.8	4.8	3.3							Vehicle vs. 200mg/kg DLPC (45 min)	0.0628	ns
45	1.2	3.7	3.6	4.4	5.2	4.9	2.9	1.3							Vehicle vs. 200mg/kg DLPC (60 min)	0.0691	ns
60	1.1	2.9	2.8	3.3	4.7	3.8	2.4	1.1							Vehicle vs. 200mg/kg DLPC (90 min)	0.5688	ns
90	1.1	2.9	2.8	3	4.7	4.4	2.5	1.1							Vehicle vs. 200mg/kg DLPC (120 min)	0.3484	ns
120	1.6	2.7	3.7	3.4	4.8	5.1	2.7	1.1
	Vehicle
Time (min)	1	2	3	4	5	6	7	8	9	10	11
0	11.3	10.8	12.3	8.5	12.6	11.8	11.5	11.1	10.1	14.2	10
15	5.3	3.9	4.5	4.7	4.4	5.9	8.2	9.4	8.1	10	9.2
30	5.7	3.5	4.7	4.4	4.2	4.9	7.1	9.3	6.2	7.3	7.2
45	5.7	2.1	3.4	3.5	4.8	3.9	6.2	8.7	4.1	6	6.4
60	5.7	1.8	4.6	3.9	4.6	4.4	8.2	10.2	4.4	6.2	6.1
90	6.5	2.6	5.8	5.7	6.8	6.6	6.7	12	4.3	4.4	6.3
120	6.8	4.2	5.3	5.9	7.9	6.6	7.9	13.1	4.6	6.2	6.7
	200 mg/kg DLPC
Time (min)	1	2	3	4	5	6	7	8
0	9.3	7.5	9.9	7.5	11.5	12.3	10.1	11.5
15	4.4	4.8	5.7	5.2	4.3	6.3	6.4	5.3
30	4.1	3.2	4.6	4.6	3	4.5	3.4	4.2
45	3.9	2.7	4.2	4.1	2	3.7	2.8	3.5
60	4.4	3	5.1	4.4	3.3	3.7	3.7	3.4
90	6.8	3.7	6.1	5.4	5.7	4.6	6.8	4.6
120	6.6	4	4.6	6	4.8	6.5	8.5	6
Figure. 6f															One-way ANOVA multiple comparisons	Adjusted P Value	Sumamry
T-CHO															Vehicle vs. 50 mg/kg DLPC	0.3203	ns
SD	Vehicle	50 mg/kg DLPC	100 mg/kg DLPC	200 mg/kg DLPC											Vehicle vs. 100 mg/kg DLPC	0.0079	**
11.6575	12.4759	14.0329	11.0586	10.0605											Vehicle vs. 200 mg/kg DLPC	0.0388	*
11.0387	11.7972	13.0747	8.64328	11.3381
11.1584	10.6793	10.2202	10.4199	11.2183
11.9169	14.0927	10.2003	10.1404	10.6793
12.5557	15.7096	10.2202	10.2601	11.0387
10.3799	12.0567		11.2582	10.4797
Figure. 6g
LDL-C															One-way ANOVA multiple comparisons	Adjusted P Value	Sumamry
SD	Vehicle	50 mg/kg DLPC	100 mg/kg DLPC	200 mg/kg DLPC											Vehicle vs. 50 mg/kg DLPC	0.1905	ns
2.5933	6.11753	6.13969	4.4884	2.93686											Vehicle vs. 100 mg/kg DLPC	0.0001	***
3.02551	6.62732	6.77139	2.9701	3.13634											Vehicle vs. 200 mg/kg DLPC	<0.0001	****
3.26933	5.15335	4.66572	4.06727	3.0366
2.50464	7.05954	5.20876	3.95644	3.06984
3.19175	8.09021	4.63247	4.59923	2.47139
2.37719	5.17551		4.94278	2.4049

## Sheet: Figure7
Figure. 7c
	Power of ΔΔCt														Two-way ANOVA multiple comparisons	Adjusted P Value	Sumamry
	Vehicle			0.25 mM DLPC			0.5mM DLPC			1 MM DLPC				DLPC	Vehicle vs. 0.25 mM DLPC	0.4014	ns
DLPC	0.931956	1.07923	0.99424	0.734584	1.01279	0.885768	1.29086	1.37078	1.36131	2.12628	1.98389	1.9611			Vehicle vs. 0.5mM DLPC	0.0025	**
DLPC+Fer1	1.52626	1.32409	1.28788	0.632148	0.824543	0.923382	0.469219	0.355602	0.488016	0.403787	0.507566	0.449066			Vehicle vs. 1 MM DLPC	<0.0001	****
DLPC+Lip1	0.912776	0.962594	0.726147	0.495973	0.50581	0.877619	0.485766	0.500578	0.530344	0.408479	0.437797	0.471392
	Normalization													DLPC+Fer1	Vehicle vs. 0.25 mM DLPC	<0.0001	****
	Vehicle			0.25 mM DLPC			0.5mM DLPC			1 MM DLPC					Vehicle vs. 0.5mM DLPC	<0.0001	****
DLPC	0.930274	1.07728	0.992446	0.734584	1.01279	0.885768	1.29086	1.37078	1.36131	2.12628	1.98389	1.96111			Vehicle vs. 1 MM DLPC	<0.0001	****
DLPC+Fer1	1.52626	1.32409	1.28788	0.632148	0.824543	0.923382	0.469219	0.355602	0.488016	0.403787	0.507566	0.449066
DLPC+Lip1	0.912776	0.962594	0.726147	0.495973	0.50581	0.877619	0.485766	0.500578	0.530344	0.408479	0.437797	0.471392		DLPC+Lip1	Vehicle vs. 0.25 mM DLPC	0.0345	*
															Vehicle vs. 0.5mM DLPC	0.0014	**
															Vehicle vs. 1 MM DLPC	0.0002	***
Figure. 7f
Figure. 7g
Figure. 7h
Figure. 7i
Power of ΔΔCt					Normalization							One-way ANOVA multiple comparisons	Adjusted P Value	Sumamry
Vehicle	DLPC	DLPC+Lip1	DLPC+p38 inhibitor		Vehicle	DLPC	DLPC+Lip1	DLPC+p38 inhibitor				Vehicle vs. DLPC	0.0228	*
1.07012	4.42122	1.69088	2.20042		1.06862	4.42122	1.69088	2.20042				DLPC vs. DLPC + Lip1	0.0245	*
0.940247	22.6972	1.41204	2.27276		0.938923	22.6972	1.41204	2.27276				DLPC vs. DLPC + p38 inhibitor	0.0352	*
0.993858	14.2654	0.466337	1.87615		0.992459	14.2654	0.466337	1.87615
Figure. 7j
Figure. 7k

## Sheet: Supplementary Fig. 2
Supplementary Fig. 2a
	Power of ΔΔCt																	Two-way ANOVA multiple comparisons	Adjusted P Value	Sumamry
	SD-WT								SD-KO									ACSL--SD-WT vs. SD-KO	0.9516	ns
ACSL	0.88684	0.819812	1.25274	1.12291	0.977766				1.37491	1.15493	0.775731	1.17805	0.975672	1.00544				FABP3--SD-WT vs. SD-KO	0.0242	*
FABP3	0.607695	0.559847	1.42418	1.79837	0.729276	0.915669	1.23398	1.39271	0.642084	1.174	2.61751	1.91328	1.11135	1.96965	2.26495	1.23292
	Normalization
	SD-WT								SD-KO
ACSL	0.876313	0.81008	1.23787	1.10958	0.966159				1.37492	1.15494	0.775731	1.17805	0.975672	1.00544
FABP3	0.561269	0.517076	1.31537	1.66098	0.673561	0.845714	1.13971	1.28631	0.642084	1.174	2.61751	1.91328	1.11135	1.96965	2.26495	1.23292
Supplementary Fig. 2b
	Power of ΔΔCt																	Two-way ANOVA multiple comparisons	Adjusted P Value	Sumamry
	SD-WT							SD-KO										PGC-1β--SD-WT vs. SD-KO	0.1137	ns
PGC-1β	1.40096	1.27992	1.06172	0.766619	0.770393	0.574391	1.5484	1.21702	2.08367	1.00785	1.10082	1.86547	1.14229	1.50908				PPARα--SD-WT vs. SD-KO	0.1046	ns
PPARα	0.753955	0.365745	1.47897	1.12632	1.35203	1.67096	0.963611	0.911272	1.96604	1.73081	0.826672	1.39583	1.93321	1.21581				Cytc--SD-WT vs. SD-KO	0.1672	ns
Cytc	0.811016	0.608859	1.24017	1.28719	0.98278	1.16735	1.10579	1.20062	1.7219	1.17961	1.03852	1.57748	1.6261	1.32371
	Normalization
	SD-WT							SD-KO
PGC-1β	1.3248	1.21034	1.00401	0.724945	0.728514	0.543167	1.46423	1.21702	2.08367	1.00785	1.10082	1.86547	1.14229	1.50908
PPARα	0.684383	0.331996	1.34249	1.02239	1.22727	1.51677	0.874693	0.911272	1.96604	1.7308	0.826672	1.39583	1.93321	1.21581
Cytc	0.788142	0.591687	1.2052	1.25089	0.955062	1.13442	1.0746	1.20062	1.7219	1.17961	1.03852	1.57748	1.6261	1.32371
Supplementary Fig. 2c
	Power of ΔΔCt																	Two-way ANOVA multiple comparisons	Adjusted P Value	Sumamry
	SD-WT								SD-KO									HK2--SD-WT vs. SD-KO	0.0037	**
HK2	0.967039	1.03715	1.00705	1.11729	0.825263	1.17619	0.912906		0.599672	0.761199	0.856669	0.670222	0.797415	0.827503	0.896446			PFKm--SD-WT vs. SD-KO	0.022	*
PFKm	1.00863	0.739315	1.02414	1.13461	1.10167	1.16312	0.962017	0.936206	0.812048	0.691162	0.998364	0.76726	0.630356	0.893236	0.933635	0.895291		LDHA--SD-WT vs. SD-KO	0.0333	*
LDHA	1.05783	0.829252	0.895812	1.18259	1.05299	1.04374	1.09871	0.891141	0.954721	0.699652	0.840651	0.679582	0.71733	0.91767	0.893727	0.997739
	Normalization
	SD-WT								SD-KO
HK2	0.96115	1.03083	1.00092	1.11049	0.820238	1.16903	0.907346		0.599672	0.761199	0.856669	0.670222	0.797415	0.827503	0.896446
PFKm	0.999918	0.732928	1.01529	1.12481	1.09215	1.15308	0.953706	0.928119	0.812048	0.691162	0.998364	0.76726	0.630356	0.893236	0.933635	0.895291
LDHA	1.05099	0.82389	0.89002	1.17494	1.04618	1.03699	1.0916	0.885379	0.954721	0.699652	0.840651	0.679582	0.71733	0.91767	0.893727	0.997739
Supplementary Fig. 2d
	Power of ΔΔCt																	Two-way ANOVA multiple comparisons	Adjusted P Value	Sumamry
	SD-WT							SD-KO										Myh7--SD-WT vs. SD-KO	<0.0001	****
Myh7	0.376127	0.292619	0.544729	0.469218	3.78443	3.61086	2.60134	9.95753	2.52355	0.617642	8.71488							Myh2--SD-WT vs. SD-KO	0.9316	ns
Myh2	0.766248	0.593888	1.38075	1.0659	1.461	1.02199		0.45701	1.05342	2.93014	1.80632	0.782303	1.92755	1.67561				Myh4--SD-WT vs. SD-KO	0.9986	ns
Myh4	1.03422	1.05874	1.10759	1.01567	0.953789	0.85116		1.01988	0.599446	0.626346	0.597309	0.642995	0.902811	1.0305	1.15611			Myh1--SD-WT vs. SD-KO	0.9371	ns
Myh1	1.52589	1.58296	0.924454	0.622864	0.961619	0.747697		1.07487	2.75985	1.3693	0.991384	1.93359	1.32792	1.08733
	Normalization
	SD-WT							SD-KO
Myh7	0.225432	0.175381	0.326483	0.281226	2.2682	2.16417	1.55911	9.95753	2.52355	0.617642	8.71488
Myh2	0.730947	0.566527	1.31714	1.01679	1.39369	0.974904		0.45701	1.05342	2.93014	1.80632	0.782303	1.92755	1.67561
Myh4	1.03059	1.05502	1.1037	1.01209	0.950435	0.848167		1.01988	0.599446	0.626346	0.597309	0.642995	0.902811	1.0305	1.15611
Myh1	1.43828	1.49207	0.871375	0.587101	0.906406	0.704767		1.07488	2.75985	1.3693	0.991384	1.93359	1.32792	1.08733
Supplementary Fig. 2e					Supplementary Fig. 2f				Supplementary Fig. 2g				Supplementary Fig. 2h
VO2					VCO2				Eergy expenditure				Activity
	SD-WT	SD-KO				SD-WT	SD-KO			SD-WT	SD-KO			SD-WT	SD-KO
1	3319.15	4034.17			1	2945.46	3501.58		1	16.7042	19.8448		1	196.462	142.583
2	3365.69	3578.25			2	3010.85	3136.92		2	16.4641	17.3777		2	168.308	86.25
3	3351.85	3594.5			3	3033.92	3170.92		3	16.4643	18.2064		3	152.308	72.9167
4	3251.23	3750.08			4	2928.15	3264.42		4	15.8081	18.6281		4	181.769	95.6667
5	3168.15	3718.75			5	2807.08	3244.92		5	15.2018	17.8986		5	153.462	135.667
6	3306.46	3803.58			6	2937.46	3326.5		6	15.5023	18.7415		6	205.154	145.083
7	3229	4085.33			7	2844.15	3575.42		7	15.1626	19.8439		7	228.077	227
8	3149.85	3865.92			8	2817.77	3391.58		8	15.3611	19.3441		8	117.462	154.917
9	3306.54	3738.92			9	2946	3285.33		9	16.3889	17.8416		9	130.538	136.917
10	3460.08	3524.5			10	3082.39	3050.33		10	16.4176	17.5337		10	193.769	84.75
11	3073.92	3853.17			11	2717	3331.08		11	14.8509	19.4533		11	127.769	133.5
12	3323.61	3973.83			12	2922.69	3439.92		12	16.0594	19.4961		12	83.5385	155.917
13	3308.77	3951.42			13	2946.69	3480.08		13	16.7032	19.5211		13	226.077	137.583
14	3435.92	3889.92			14	3073.15	3392.25		14	17.0086	19.3553		14	229.385	181
15	3323.31	3919.5			15	2980.08	3370.92		15	16.0717	19.0344		15	206.615	205.583
16	3201.61	3663.08			16	2839.15	3240.92		16	15.4459	17.9257		16	104.923	104.083
17	3114.15	3741			17	2660.77	3284.58		17	15.4174	18.3519		17	68.5385	64.5833
18	3122.61	3823.42			18	2710.77	3291.42		18	15.4724	18.6252		18	87.8461	79.8333
19	2985.15	3693.75			19	2643.08	3230.83		19	14.8551	17.9392		19	69.1539	103.583
20	3126.77	3929.92			20	2757.23	3438.92		20	15.1684	19.4441		20	65.8461	114.5
21	3014.85	3968.5			21	2663	3494.58		21	14.1562	19.8949		21	46.2308	194.417
22	3076.85	3923.25			22	2684.15	3496.25		22	14.8457	19.007		22	66.4615	128.75
23	3047.39	3727.08			23	2653.85	3276.25		23	15.1077	18.2294		23	93.0769	93.6667
24	3155.54	3761.83			24	2769.31	3187.58		24	15.781	18.5751		24	98	88.5
25	3277.61	3802.5			25	2917.77	3278.92		25	16.0504	18.5992		25	133.154	83.6667
26	3033.69	3695.67			26	2677.69	3171.92		26	15.2007	18.6444		26	87.1539	63.3333
27	2880	3766.5			27	2525.85	3267.17		27	14.5498	18.1596		27	38.9231	64.4167
28	2856.46	3722.67			28	2485.54	3232		28	13.8648	18.9762		28	23	55.5
29	3125.69	3620.92			29	2766.15	3134.33		29	15.1319	17.9138		29	28.7692	99.75
30	3098	3659.58			30	2748.54	3125.17		30	15.3747	18.2327		30	193.385	117
31	3112.39	3951.75			31	2820.23	3405		31	16.0405	19.105		31	117.385	127.417
32	2922.23	3733.58			32	2553.69	3306.17		32	14.1952	18.2074		32	68.9231	152
33	2984.46	3672.83			33	2584.08	3221.92		33	14.85	18.206		33	124.615	123.667
34	2995.23	3705.08			34	2573	3203.33		34	14.8242	18.1664		34	152.308	105.75
35	3108.46	3761.25			35	2768.31	3225.92		35	15.211	18.1643		35	133.462	103.917
36	2833.54	3675.33			36	2517.31	3146.92		36	13.5647	18.2278		36	69.2308	51.0833
37	2949.77	3856.75			37	2619.69	3280.25		37	14.4753	19.8171		37	53.3846	94.6667
38	3021.46	4035.75			38	2685.92	3441.92		38	15.4497	19.7719		38	102.154	111.333
39	3057.39	3868.58			39	2728	3318.25		39	14.8298	18.9312		39	103.538	110.667
40	3192	3919.5			40	2870.15	3355.58		40	15.8179	19.2773		40	202.385	135.083
41	3217	3907.17			41	2883.46	3376.25		41	16.1223	19.3354		41	221	173
42	3002.08	4208			42	2666.92	3712.58		42	15.5311	20.1079		42	173.769	238.417
43	2946.46	4037.5			43	2617	3635.08		43	14.856	20.4833		43	105.538	270.25
44	2974.69	4116.92			44	2605.92	3721.25		44	14.4887	20.1269		44	141.462	169.083
45	2951	4033.17			45	2583.54	3597.25		45	14.7639	19.6852		45	160.385	198.333
46	3188.31	3905.92			46	2796	3504.83		46	15.6853	18.5373		46	187.385	198.583
47	3256.39	4108.25			47	2935.31	3740.25		47	16.0694	20.2787		47	174.231	277.917
48	3081.23	4065.5			48	2802.92	3682.83		48	15.1144	19.8578		48	237.769	220.833
49	3100.31	4226.67			49	2859.54	3808.67		49	16.014	20.4677		49	133.385	287.333
50	3239.61	4253.92			50	3004.23	3917.17		50	16.3675	20.829		50	222.231	254.833
51	3564.46	3986.58			51	3326.61	3602.58		51	17.6828	20.1509		51	325.538	190.083
52	3526.54	3892.67			52	3288.61	3544.42		52	17.0341	19.8173		52	334.308	190.583
53	3487.85	4264.17			53	3216.77	3864.58		53	16.6822	21.3046		53	315.692	258.833
54	3540.08	4271.25			54	3322.92	3870.67		54	17.3451	20.6577		54	440	331.5
55	3544	3963.25			55	3352.61	3653.83		55	17.5618	19.4515		55	294.923	194.667
56	3117.15	4094.42			56	2949.15	3731.75		56	15.9665	19.7233		56	244.615	204.75
57	3496.69	4074			57	3295.77	3725.25		57	16.6933	20.2947		57	207.769	299.25
58	3807	4329.58			58	3575.61	3928		58	19.2716	21.9524		58	325.231	322.083
59	3930.61	4549.08			59	3692.77	4141		59	19.5263	22.1825		59	477.538	459
60	3989.31	4244.33			60	3734.46	3894.83		60	20.4108	20.9106		60	606.538	347.417
61	4037	4182.67			61	3801.23	3823.67		61	20.1129	20.9927		61	646.462	277.5
62	3998.61	4239.08			62	3771.23	3856.17		62	20.0939	20.6178		62	568	322.667
63	3818.77	4005.67			63	3619.39	3629.08		63	18.8099	19.2023		63	579.615	264.833
64	3771.69	4035.92			64	3542.77	3591.42		64	19.0813	20.2179		64	392.462	218.583
65	3689.23	4308.33			65	3445.69	3826.17		65	17.8813	20.6404		65	464.154	239.25
66	3590.23	4138.75			66	3329.69	3744.75		66	17.8413	20.4884		66	326.923	276.5
67	3303.92	4118.25			67	3081.69	3730.75		67	16.2816	19.7171		67	340.615	258.333
68	3414.85	3875.58			68	3180.54	3480.92		68	16.6052	19.4251		68	336.308	187.25
69	3359.46	3739.75			69	3154.85	3309.75		69	16.5854	18.6513		69	270.231	124.75
70	3486.46	4031.25			70	3251.46	3577.08		70	17.0814	19.9288		70	379.077	124
71	3544.77	3990.75			71	3329.15	3599.75		71	16.7742	19.3344		71	379.846	204.5
72	3493.77	3781.58			72	3312.69	3368.75		72	17.4233	18.2957		72	369.846	139.5
73	3409.54	3666.5			73	3232.54	3226.25		73	16.7492	17.9399		73	250.538	88
74	3096.85	3603.33			74	2925.39	3230.5		74	15.475	17.5612		74	110	93.6667
75	3202.77	3829.75			75	2993.61	3351.58		75	16.0486	18.5875		75	203.077	121.667
76	3478	4077.33			76	3224.77	3624.83		76	17.2912	20.1613		76	263.154	248.583
77	3545.08	3892			77	3305.54	3483.92		77	17.2978	19.016		77	385.154	223.667
78	3314.46	3691.58			78	3048	3262.5		78	16.4401	17.9574		78	205.385	80.4167
79	3376.92	3553.67			79	3125.15	3075.83		79	17.0827	17.366		79	185.231	49.75
80	3296.39	3795.42			80	3090.39	3318.75		80	16.4484	17.4503		80	146.769	94.4167
81	3426.31	3816.83			81	3172.23	3381.83		81	17.3074	18.6584		81	216.923	172.417
82	3581	3826			82	3362.61	3372.83		82	18.0402	18.7418		82	263.846	157.917
83	3419.08	4038.67			83	3203.77	3549		83	16.4499	20.2685		83	166.308	215.417
Supplementary Fig. 2i
SD		HFD																Unpaired t test	Adjusted P Value	Sumamry
WT	KO	WT	KO															SD-WT vs. SD-KO	0.0041	**
0.117176	0.121795	0.0987654	0.102222															HFD-WT vs. HFD-KO	0.4583	ns
0.100124	0.119497	0.0873294	0.107981
0.088843	0.130342	0.0832404	0.130303
0.0907173	0.122984	0.092869	0.0921053
	0.125772		0.0812236
	0.137205		0.0925481
	0.152958
Supplementary Fig. 2j
GTT-AUC
SD		HFD																Unpaired t test	Adjusted P Value	Sumamry
WT	KO	WT	KO															SD-WT vs. SD-KO	0.0452	*
1290	1494	2503	1452															HFD-WT vs. HFD-KO	<0.0001	****
981.8	884.3	1970	1292
1180	892.5	1691	1261
1454	1264	2303	1004
1284	1087	2222	1109
1126	1148	2138	695.3
966.8	733.5	1557	1006
1070	792	1680	1307
1540	1100	1895	936
1505	837	1753
		1799
Supplementary Fig. 2k
ITT-AUC																		Unpaired t test	Adjusted P Value	Sumamry
SD		HFD																SD-WT vs. SD-KO	0.5919	ns
WT	KO	WT	KO															HFD-WT vs. HFD-KO	0.0012	**
242.3	485.3	493.5	463.5
450.8	324.8	535.5	444.8
354	396	885.8	342.8
346.5	398.3	613.5	525.8
501.8	361.5	579	480
392.3	396	837.8	291.8
462	460.5	619.5	387.8
	423.8	543	429
	462	624

## Sheet: Supplementary Fig. 3
Supplementary Fig. 3a
WT	KO
38.9	38.6														Unpaired t test	Adjusted P Value	Sumamry
38.3	39														KO vs. WT	0.0373	*
38.3	39.1
38.2	38.8
38.5	39
35.3	38.6
36.8	38.5
38.5	39.1
37	38.4
38.4	38.2
38.5	39.4
37.8	37.6
	37.5
Supplementary Fig. 3b
WT
0	38.9	38.3	38.3	38.2	38.5	35.3	36.8	38.5	37	38.4	38.5	37.8
1	36.8	36.3	37.6	36.2	36.6	37	35.9	36.8	36.6	36.4	37.3	36			Two-way ANOVA multiple comparisons	Adjusted P Value	Sumamry
2	36.4	36.4	38	36	37	32.9	35.9	36	35.1	35	36.7	34.5			WT vs. KO (0 hour)	0.2982	ns
3	36.6	35.4	36	36	35.8	32	34.7	35.5	35.5	35.8	35.8	35			WT vs. KO (1 hour)	0.0145	*
4	36.6	35.5	36.5	35.7	35.5	32	34.7	35.5	34.6	36	34.7	33.4			WT vs. KO (2 hour)	0.1167	ns
KO															WT vs. KO (3 hour)	0.0048	**
38.6	39	39.1	38.8	39	38.6	38.5	39.1	38.4	38.2	39.4	37.6	37.5			WT vs. KO (4 hour)	0.5255	ns
38	38.8	38.6	38.4	37	37.8	38.5	37.5	37.2	38.2	38.8	35.6	37.3
36.3	38	36.7	36.1	37.1	37.8	37.8	36.2	36.2	36.5	37.4	35.9	35.4
36	37.6	37.4	36.6	36.4	37.4	37.8	37.3	35.7	36.8	36.7	36.1	35
35	37.2	36.8	35	36	36	35.6	36.1	34.7	35.3	36.3	36.4	33
Supplementary Fig. 3d															Unpaired t test	Adjusted P Value	Sumamry
															WT vs. KO	<0.0001	****
Power of ΔΔCt
cWT	cKO
0.979069	0.00128941
0.95484	0.00115571
1.06969	0.0013696
Normalization
cWT	cKO
0.977897	0.00128941
0.953697	0.00115571
1.06841	0.0013696
Supplementary Fig.3f
Supplementary Fig. 3g
Time (minutes)	cWT (OCR)						cKO (OCR)								Two-way ANOVA multiple comparisons	Adjusted P Value	Sumamry
1.38257	17.1373	15.2392	14.6957	16.2193	12.5013		15.179	16.6914	13.1727	14.9314					cWT vs. cKO (1.382566 min)	>0.9999	ns
9.89574	16.6482	15.1001	14.4198	16.0215	12.386		14.785	15.8539	12.8494	14.7358					cWT vs. cKO (9.895736 min)	>0.9999	ns
18.3969	16.743	15.1488	14.4127	16.1257	12.4378		14.6731	16.0716	12.9544	14.7651					cWT vs. cKO (18.396935 min)	>0.9999	ns
27.01	7.94925	7.22851	6.02143	4.57802	5.10381		6.81459	4.67879	5.62638	6.30085					cWT vs. cKO (27.010047 min)	>0.9999	ns
35.5098	7.28587	6.50924	5.81999	4.8486	5.66033		7.74726	5.66822	6.24516	6.9501					cWT vs. cKO (35.509786 min)	>0.9999	ns
44.0189	7.73842	6.67593	6.17758	5.38725	6.32851		8.51521	6.79978	6.87422	7.7849					cWT vs. cKO (44.018897 min)	0.9957	ns
52.6292	17.0982	20.9523	16.7478	20.9277	20.9537		22.635	28.8952	26.6244	18.4422					cWT vs. cKO (52.629218 min)	0.0007	***
61.1296	13.236	16.1096	13.4149	15.0358	15.3938		20.9255	23.2223	21.4272	17.1707					cWT vs. cKO (61.129599 min)	<0.0001	****
69.6335	12.7062	14.8762	12.3079	13.8228	14.6189		21.5164	23.4575	20.1468	17.3195					cWT vs. cKO (69.633543 min)	<0.0001	****
78.2475	3.25754	3.31039	2.52579	0.305895	1.98727		2.74253	-0.614893	2.11029	2.25933					cWT vs. cKO (78.247539 min)	>0.9999	ns
86.7459	3.35045	2.98665	2.80511	0.939403	2.52331		2.85765	-0.295307	2.62515	2.71261					cWT vs. cKO (86.745906 min)	>0.9999	ns
95.2497	3.06884	2.79089	2.72081	0.694375	2.46926		2.66663	-0.487713	2.48404	2.54393					cWT vs. cKO (95.24971 min)	>0.9999	ns

## Sheet: Supplementary Fig. 4
Supplementary Fig.4a
SD-WT	SD-KO	HFD-WT	HFD-KO									Unpaired t test	Adjusted P Value	Sumamry
187.952	223.83	133.508	155.859									SD-WT vs. SD-KO	0.2993	ns
228.86	229.839	472.11	240.446									HFD-WT vs. HFD-KO	0.4327	ns
232.417	307.984	374.793	191.677
336.954	173.216	390.422	228.915
250.359	208.674	319.602	166.97
134.415	154.136	239.516	558.746
357.122
323.95
Supplementary Fig. 4b
	Power of ΔΔCt											Two-way ANOVA multiple comparisons	Adjusted P Value	Sumamry
	SD-WT										HSL	SD-WT vs. SD-KO	0.1053	ns
HSL	1.23438	1.12154	1.30939	0.737271	0.996185	0.764688	1.09416	0.897708				HFD-WT vs. HFD-KO	0.8732	ns
ATGL	1.05966	0.92147	1.2559	0.998996	0.999723	1.10675	0.932656	0.791012			ATGL	SD-WT vs. SD-KO	0.4836	ns
	SD-KO											HFD-WT vs. HFD-KO	0.9106	ns
HSL	0.880753	0.983882	0.219705	1.03171	0.112957	0.732721
ATGL	1.10923	0.86467	1.0816	0.124865	0.766292
	HFD-WT
HSL	0.639934	0.684051	0.555525	0.981771	0.676281	0.145429	0.287134
ATGL	0.65143	0.728964	0.713226	0.927188	0.856919	0.130021	0.260734
	HFD-KO
HSL	0.968759	0.412159	0.244486	0.138316	0.723754	0.301261
ATGL	1.12417	0.445333	0.243365	0.176391	0.769186	0.361399
	Normalization
	SD-WT
HSL	1.21087	1.10018	1.28445	0.723229	0.977212	0.750124	1.07332	0.88061
ATGL	1.05097	0.913911	1.2456	0.990802	0.991523	1.09767	0.925006	0.784524
	SD-KO
HSL	0.880753	0.983882	0.219705	1.03171	0.112957	0.732721
ATGL	1.10923	0.86467	1.0816	0.124865	0.766292
	HFD-WT
HSL	0.639934	0.684051	0.555525	0.981771	0.676281	0.145429	0.287134
ATGL	0.65143	0.728964	0.713226	0.927188	0.856919	0.130021	0.260734
	HFD-KO
HSL	0.968759	0.412159	0.244486	0.138316	0.723754	0.301261
ATGL	1.12417	0.445333	0.243365	0.176391	0.769186	0.361399

[truncated: 8 more sheets: Supplementary Fig. 5, Supplementary Fig. 6, Supplementary Fig. 7, Supplementary Fig. 8, Supplementary Fig. 9, Supplementary Fig. 10, Supplementary Fig. 11, Primer sequences for the RT-PCR]
